# Supplementary material for: 2,4-Bis(3-chloro­phen­yl)-3-aza­bicyclo­[3.3.1]nonan-9-one
Source: Acta Crystallogr Sect E Struct Rep Online. 2009 Mar 25;65(Pt 4):o840. doi: 10.1107/S1600536809009945 (PMC2968799; doi:10.1107/S1600536809009945)
Supplement: Supplementary file 1 [file e-65-0o840-sup1.cif]

##############################################################################
###                                                                        ###
###        Electronic paper (Acta Crystallographica Section E)             ###
###                                                                        ###
##############################################################################
#                                                                            #
# This CIF contains the data in a paper accepted for publication in Acta     #
# Crystallographica Section E. It conforms to the requirements of Notes      #
# for Authors for Section E, and has been peer reviewed under the auspices   #
# of the IUCr Commission on Journals.                                        #
#                                                                            #
# Full details of the Crystallographic Information File format               #
# are given in the paper "The Crystallographic Information File (CIF):       #
# a New Standard Archive File for Crystallography" by S. R. Hall, F. H.      #
# Allen and I. D. Brown [Acta Cryst. (1991), A47, 655-685].                  #
#                                                                            #
# The current version of the core CIF dictionary is obtainable from          #
# ftp://ftp.iucr.org/pub/cif_core.dic. The current version number is 2.4.    #
#                                                                            #
# Software is freely available for graphical display of the structure(s) in  #
# this CIF.  For information consult the CIF home page http://www.iucr.org/  #
# cif/home.html                                                              #
#                                                                            #
# This file may be used for bona fide research purposes within the           #
# scientific community so long as proper attribution is given to the journal # 
# article from which it was obtained.                                        #
#                                                                            #
##############################################################################
                                             
data_global
_audit_creation_method     'SHELXL-97'
_journal_data_validation_number     ?
_journal_date_recd_electronic     2009-02-04
_journal_date_accepted     2009-03-18
_journal_name_full     'Acta Crystallographica, Section E'
_journal_year     2009
_journal_volume     65
_journal_issue      4
_journal_page_first     o840
_journal_page_last     o840
_journal_paper_category     QO
_journal_coeditor_code     GW2060
_publ_contact_author_name     'Yeon Tae Jeong'
_publ_contact_author_address
;
Division of Image Science and Information Engineering
Pukyong National University
Busan, Korea
;
_publ_contact_author_email     ytjeong@pknu.ac.kr
_publ_contact_author_fax     '  '
_publ_contact_author_phone     '+82-51-629-6411 '
_publ_section_title
;
2,4-Bis(3-chlorophenyl)-3-azabicyclo[3.3.1]nonan-9-one
;
loop_
    _publ_author_name
    _publ_author_address
    'P. Parthiban'
;
Division of Image Science and Information Engineering
Pukyong National University
Busan 608 739
Republic of Korea
;
    'V. Ramkumar'
;
Department of Chemistry
IIT Madras, Chennai
TamilNadu
India
;
    'H.D. Santan'
;
Division of Image Science and Information Engineering
Pukyong National University
Busan 608 739
Republic of Korea
;
    'Jong Tae Kim'
;
Division of Image Science and Information Engineering
Pukyong National University
Busan 608 739
Republic of Korea
;
    'Yeon Tae Jeong'
;
Division of Image Science and Information Engineering
Pukyong National University
Busan 608 739
Republic of Korea
;
data_I
_audit_creation_method     SHELXL-97
_chemical_name_systematic
;
2,4-Bis(3-chlorophenyl)-3-azabicyclo[3.3.1]nonan-9-one
;
_chemical_name_common     ?
_chemical_formula_moiety     'C20 H19 Cl2 N O'
_chemical_formula_sum     'C20 H19 Cl2 N O'
_chemical_formula_iupac     'C20 H19 Cl2 N O'
_chemical_formula_weight     360.26
_chemical_melting_point     ?
_symmetry_cell_setting     Orthorhombic
_symmetry_space_group_name_H-M     'P 21 21 21'
_symmetry_space_group_name_Hall     'P 2ac 2ab'
loop_
    _symmetry_equiv_pos_as_xyz
    'x, y, z'
    '-x+1/2, -y, z+1/2'
    '-x, y+1/2, -z+1/2'
    'x+1/2, -y+1/2, -z'
_cell_length_a     6.9950(14)
_cell_length_b     12.180(2)
_cell_length_c     20.770(4)
_cell_angle_alpha     90.00
_cell_angle_beta     90.00
_cell_angle_gamma     90.00
_cell_volume     1769.6(6)
_cell_formula_units_Z     4
_cell_measurement_reflns_used     5421
_cell_measurement_theta_min     2.55
_cell_measurement_theta_max     22.53
_cell_measurement_temperature     298(2)
_exptl_crystal_description     Block
_exptl_crystal_colour     colourless
_exptl_crystal_size_max     0.31
_exptl_crystal_size_mid     0.25
_exptl_crystal_size_min     0.22
_exptl_crystal_density_diffrn     1.352
_exptl_crystal_density_meas     ?
_exptl_crystal_density_method     'not measured'
_exptl_crystal_F_000     752
_exptl_absorpt_coefficient_mu     0.373
_exptl_absorpt_correction_type     multi-scan
_exptl_absorpt_process_details     '(SADABS; Bruker, 1999)'
_exptl_absorpt_correction_T_min     0.8751
_exptl_absorpt_correction_T_max     0.9224
_exptl_special_details
;
;
_diffrn_ambient_temperature     298(2)
_diffrn_radiation_type     MoK\a
_diffrn_radiation_wavelength     0.71073
_diffrn_radiation_source     'fine-focus sealed tube'
_diffrn_radiation_monochromator     graphite
_diffrn_measurement_device_type     'Bruker APEXII CCD area-detector'
_diffrn_measurement_method     \w
_diffrn_detector_area_resol_mean     ?
_diffrn_reflns_number     23614
_diffrn_reflns_av_R_equivalents     0.0457
_diffrn_reflns_av_sigmaI/netI     0.0533
_diffrn_reflns_theta_min     2.58
_diffrn_reflns_theta_max     28.29
_diffrn_reflns_theta_full     25.00
_diffrn_measured_fraction_theta_max     0.983
_diffrn_measured_fraction_theta_full     0.997
_diffrn_reflns_limit_h_min     -8
_diffrn_reflns_limit_h_max     9
_diffrn_reflns_limit_k_min     -16
_diffrn_reflns_limit_k_max     16
_diffrn_reflns_limit_l_min     -27
_diffrn_reflns_limit_l_max     16
_diffrn_standards_number     ?
_diffrn_standards_interval_count     ?
_diffrn_standards_interval_time     ?
_diffrn_standards_decay_%     ?
_refine_special_details
;
Refinement of <i>F</i>^2^ against ALL reflections. The weighted <i>R</i>-factor
<i>wR</i> and
goodness of fit <i>S</i> are based on <i>F</i>^2^, conventional
<i>R</i>-factors <i>R</i> are based
on <i>F</i>, with <i>F</i> set to zero for negative <i>F</i>^2^. The threshold
expression of
<i>F</i>^2^ > \s(<i>F</i>^2^) is used only for calculating <i>R</i>-factors(gt)
<i>etc</i>. and is
not relevant to the choice of reflections for refinement. <i>R</i>-factors
based
on <i>F</i>^2^ are statistically about twice as large as those based on
<i>F</i>, and <i>R</i>-
factors based on ALL data will be even larger.
;
_reflns_number_total     4284
_reflns_number_gt     2762
_reflns_threshold_expression     I>2\s(I)
_refine_ls_structure_factor_coef     Fsqd
_refine_ls_matrix_type     full
_refine_ls_R_factor_all     0.0868
_refine_ls_R_factor_gt     0.0405
_refine_ls_wR_factor_gt     0.0730
_refine_ls_wR_factor_ref     0.0839
_refine_ls_goodness_of_fit_ref     1.009
_refine_ls_restrained_S_all     1.009
_refine_ls_number_reflns     4284
_refine_ls_number_parameters     221
_refine_ls_number_restraints     0
_refine_ls_hydrogen_treatment     mixed
_refine_ls_weighting_scheme     calc
_refine_ls_weighting_details
          'calc w=1/[\s^2^(Fo^2^)+(0.0341P)^2^+0.181P] where P=(Fo^2^+2Fc^2^)/3'
_atom_sites_solution_hydrogens     geom
_atom_sites_solution_primary     direct
_atom_sites_solution_secondary     difmap
_refine_ls_shift/su_max     0.002
_refine_ls_shift/su_mean     0.000
_refine_diff_density_max     0.155
_refine_diff_density_min     -0.246
_refine_ls_extinction_method     none
_refine_ls_extinction_coef     ?
_refine_ls_abs_structure_details     'Flack (1983), 1756 Friedel pairs'
_refine_ls_abs_structure_Flack     -0.05(5)
loop_
    _atom_type_symbol
    _atom_type_description
    _atom_type_scat_dispersion_real
    _atom_type_scat_dispersion_imag
    _atom_type_scat_source
    'C' 'C' 0.0033 0.0016
                         'International Tables Vol C Tables 4.2.6.8 and 6.1.1.4'
    'H' 'H' 0.0000 0.0000
                         'International Tables Vol C Tables 4.2.6.8 and 6.1.1.4'
    'N' 'N' 0.0061 0.0033
                         'International Tables Vol C Tables 4.2.6.8 and 6.1.1.4'
    'O' 'O' 0.0106 0.0060
                         'International Tables Vol C Tables 4.2.6.8 and 6.1.1.4'
    'Cl' 'Cl' 0.1484 0.1585
                         'International Tables Vol C Tables 4.2.6.8 and 6.1.1.4'
_computing_data_collection     'APEX2 (Bruker, 2004)'
_computing_cell_refinement     'SAINT-Plus (Bruker, 2004)'
_computing_data_reduction     'SAINT-Plus (Bruker, 2004)'
_computing_structure_solution     'SHELXS97 (Sheldrick, 2008)'
_computing_structure_refinement     'SHELXL97 (Sheldrick, 2008)'
_computing_molecular_graphics     'ORTEP-3 (Farrugia, 1997)'
_computing_publication_material     'SHELXL97 (Sheldrick, 2008)'
loop_
    _atom_site_type_symbol
    _atom_site_label
    _atom_site_fract_x
    _atom_site_fract_y
    _atom_site_fract_z
    _atom_site_U_iso_or_equiv
    _atom_site_adp_type
    _atom_site_calc_flag
    _atom_site_refinement_flags
    _atom_site_occupancy
    _atom_site_disorder_assembly
    _atom_site_disorder_group
    C C1 0.1155(3) 0.91094(15) 0.96470(9) 0.0351(5) Uani d . 1 . .
    H H1 0.0839 0.8690 1.0035 0.042 Uiso calc R 1 . .
    C C2 -0.0754(3) 0.94712(17) 0.93253(10) 0.0425(5) Uani d . 1 . .
    H H2 -0.1483 0.9910 0.9635 0.051 Uiso calc R 1 . .
    C C3 -0.0574(3) 1.01301(18) 0.86920(11) 0.0522(6) Uani d . 1 . .
    H H3A -0.1829 1.0398 0.8571 0.063 Uiso calc R 1 . .
    H H3B 0.0236 1.0763 0.8768 0.063 Uiso calc R 1 . .
    C C4 0.0248(4) 0.94740(18) 0.81344(10) 0.0517(6) Uani d . 1 . .
    H H4A 0.0035 0.9874 0.7737 0.062 Uiso calc R 1 . .
    H H4B 0.1617 0.9400 0.8193 0.062 Uiso calc R 1 . .
    C C5 -0.0633(3) 0.83391(19) 0.80751(10) 0.0493(6) Uani d . 1 . .
    H H5A 0.0141 0.7906 0.7782 0.059 Uiso calc R 1 . .
    H H5B -0.1894 0.8411 0.7886 0.059 Uiso calc R 1 . .
    C C6 -0.0815(3) 0.77124(16) 0.87165(10) 0.0405(5) Uani d . 1 . .
    H H6 -0.1583 0.7050 0.8646 0.049 Uiso calc R 1 . .
    C C7 0.1088(3) 0.73829(16) 0.90524(9) 0.0373(5) Uani d . 1 . .
    H H7 0.0767 0.7017 0.9459 0.045 Uiso calc R 1 . .
    C C8 -0.1852(3) 0.84501(17) 0.91799(9) 0.0417(5) Uani d . 1 . .
    C C9 0.2390(3) 1.00628(15) 0.98456(9) 0.0353(5) Uani d . 1 . .
    C C10 0.3661(3) 1.05578(17) 0.94271(10) 0.0485(6) Uani d . 1 . .
    H H10 0.3780 1.0292 0.9009 0.058 Uiso calc R 1 . .
    C C11 0.4763(4) 1.14476(18) 0.96219(12) 0.0589(7) Uani d . 1 . .
    H H11 0.5609 1.1773 0.9334 0.071 Uiso calc R 1 . .
    C C12 0.4608(3) 1.18510(18) 1.02405(11) 0.0514(6) Uani d . 1 . .
    H H12 0.5330 1.2452 1.0372 0.062 Uiso calc R 1 . .
    C C13 0.3367(3) 1.13481(15) 1.06568(10) 0.0430(5) Uani d . 1 . .
    C C14 0.2249(3) 1.04678(16) 1.04695(9) 0.0399(5) Uani d . 1 . .
    H H14 0.1404 1.0148 1.0760 0.048 Uiso calc R 1 . .
    C C15 0.2255(3) 0.65933(15) 0.86531(10) 0.0388(5) Uani d . 1 . .
    C C16 0.2048(3) 0.54727(17) 0.87560(12) 0.0543(6) Uani d . 1 . .
    H H16 0.1230 0.5222 0.9077 0.065 Uiso calc R 1 . .
    C C17 0.3056(4) 0.47232(18) 0.83825(15) 0.0679(8) Uani d . 1 . .
    H H17 0.2895 0.3975 0.8453 0.081 Uiso calc R 1 . .
    C C18 0.4283(4) 0.5073(2) 0.79115(13) 0.0619(7) Uani d . 1 . .
    H H18 0.4961 0.4570 0.7664 0.074 Uiso calc R 1 . .
    C C19 0.4494(3) 0.61781(19) 0.78124(12) 0.0514(6) Uani d . 1 . .
    C C20 0.3510(3) 0.69381(17) 0.81787(10) 0.0457(5) Uani d . 1 . .
    H H20 0.3692 0.7684 0.8106 0.055 Uiso calc R 1 . .
    Cl Cl1 0.32230(11) 1.18133(5) 1.14500(3) 0.0681(2) Uani d . 1 . .
    Cl Cl2 0.60281(11) 0.66335(6) 0.72080(3) 0.0794(2) Uani d . 1 . .
    N N1 0.2172(3) 0.83753(13) 0.92051(8) 0.0358(4) Uani d . 1 . .
    O O1 -0.3405(2) 0.82264(14) 0.94107(7) 0.0583(4) Uani d . 1 . .
    H H1A 0.324(3) 0.8184(15) 0.9342(9) 0.033(6) Uiso d . 1 . .
loop_
    _atom_site_aniso_label
    _atom_site_aniso_U_11
    _atom_site_aniso_U_22
    _atom_site_aniso_U_33
    _atom_site_aniso_U_12
    _atom_site_aniso_U_13
    _atom_site_aniso_U_23
    C1 0.0369(12) 0.0377(11) 0.0307(9) -0.0016(9) 0.0059(9) -0.0005(9)
    C2 0.0360(12) 0.0472(12) 0.0443(12) 0.0048(10) 0.0048(10) -0.0061(10)
    C3 0.0502(15) 0.0476(13) 0.0587(15) 0.0068(11) -0.0079(12) 0.0076(11)
    C4 0.0549(14) 0.0579(14) 0.0421(12) -0.0040(12) -0.0058(11) 0.0153(11)
    C5 0.0462(14) 0.0647(14) 0.0370(11) 0.0005(12) -0.0065(10) 0.0008(11)
    C6 0.0358(12) 0.0435(12) 0.0421(12) -0.0079(10) -0.0046(10) -0.0016(9)
    C7 0.0386(12) 0.0371(11) 0.0363(11) -0.0059(10) -0.0013(9) 0.0008(9)
    C8 0.0307(12) 0.0577(13) 0.0366(11) 0.0013(11) -0.0007(10) 0.0090(10)
    C9 0.0347(11) 0.0353(11) 0.0359(11) 0.0048(9) 0.0008(9) -0.0016(9)
    C10 0.0553(14) 0.0469(12) 0.0433(12) -0.0088(12) 0.0088(11) -0.0102(10)
    C11 0.0656(16) 0.0530(15) 0.0580(14) -0.0152(13) 0.0154(13) -0.0035(12)
    C12 0.0536(15) 0.0388(12) 0.0619(15) -0.0075(12) -0.0048(12) -0.0081(11)
    C13 0.0500(13) 0.0381(11) 0.0409(11) 0.0058(10) -0.0065(11) -0.0082(9)
    C14 0.0406(12) 0.0422(11) 0.0368(11) 0.0054(10) 0.0017(9) 0.0006(9)
    C15 0.0396(12) 0.0355(11) 0.0412(11) -0.0008(9) -0.0085(10) -0.0074(9)
    C16 0.0499(15) 0.0423(13) 0.0708(16) -0.0074(12) -0.0046(12) -0.0040(11)
    C17 0.0720(19) 0.0362(13) 0.096(2) 0.0028(13) -0.0140(17) -0.0134(13)
    C18 0.0565(16) 0.0550(16) 0.0743(18) 0.0137(13) -0.0127(15) -0.0296(14)
    C19 0.0460(14) 0.0588(15) 0.0494(13) 0.0060(11) -0.0049(11) -0.0193(11)
    C20 0.0507(13) 0.0386(11) 0.0477(12) 0.0012(11) -0.0006(11) -0.0109(10)
    Cl1 0.0959(5) 0.0649(4) 0.0435(3) -0.0048(4) -0.0084(3) -0.0171(3)
    Cl2 0.0814(5) 0.0891(5) 0.0675(4) 0.0069(4) 0.0235(4) -0.0261(4)
    N1 0.0305(10) 0.0393(9) 0.0376(9) 0.0018(9) -0.0019(8) -0.0052(8)
    O1 0.0363(9) 0.0793(11) 0.0593(10) -0.0063(9) 0.0087(8) 0.0071(9)
_geom_special_details
;
All e.s.d.'s (except the e.s.d. in the dihedral angle between two l.s. planes)
are estimated using the full covariance matrix. The cell e.s.d.'s are taken
into account individually in the estimation of e.s.d.'s in distances, angles
and torsion angles; correlations between e.s.d.'s in cell parameters are only
used when they are defined by crystal symmetry. An approximate (isotropic)
treatment of cell e.s.d.'s is used for estimating e.s.d.'s involving l.s.
planes.
;
loop_
    _geom_bond_atom_site_label_1
    _geom_bond_atom_site_label_2
    _geom_bond_site_symmetry_2
    _geom_bond_distance
    _geom_bond_publ_flag
    C1 N1 . 1.465(2) ?
    C1 C9 . 1.505(3) ?
    C1 C2 . 1.557(3) ?
    C1 H1 . 0.9800 ?
    C2 C8 . 1.493(3) ?
    C2 C3 . 1.546(3) ?
    C2 H2 . 0.9800 ?
    C3 C4 . 1.520(3) ?
    C3 H3A . 0.9700 ?
    C3 H3B . 0.9700 ?
    C4 C5 . 1.518(3) ?
    C4 H4A . 0.9700 ?
    C4 H4B . 0.9700 ?
    C5 C6 . 1.541(3) ?
    C5 H5A . 0.9700 ?
    C5 H5B . 0.9700 ?
    C6 C8 . 1.503(3) ?
    C6 C7 . 1.556(3) ?
    C6 H6 . 0.9800 ?
    C7 N1 . 1.462(3) ?
    C7 C15 . 1.510(3) ?
    C7 H7 . 0.9800 ?
    C8 O1 . 1.218(2) ?
    C9 C10 . 1.382(3) ?
    C9 C14 . 1.390(3) ?
    C10 C11 . 1.390(3) ?
    C10 H10 . 0.9300 ?
    C11 C12 . 1.380(3) ?
    C11 H11 . 0.9300 ?
    C12 C13 . 1.369(3) ?
    C12 H12 . 0.9300 ?
    C13 C14 . 1.383(3) ?
    C13 Cl1 . 1.745(2) ?
    C14 H14 . 0.9300 ?
    C15 C16 . 1.389(3) ?
    C15 C20 . 1.385(3) ?
    C16 C17 . 1.390(3) ?
    C16 H16 . 0.9300 ?
    C17 C18 . 1.370(4) ?
    C17 H17 . 0.9300 ?
    C18 C19 . 1.369(3) ?
    C18 H18 . 0.9300 ?
    C19 C20 . 1.382(3) ?
    C19 Cl2 . 1.742(3) ?
    C20 H20 . 0.9300 ?
    N1 H1A . 0.83(2) ?
loop_
    _geom_angle_atom_site_label_1
    _geom_angle_atom_site_label_2
    _geom_angle_atom_site_label_3
    _geom_angle_site_symmetry_1
    _geom_angle_site_symmetry_3
    _geom_angle
    _geom_angle_publ_flag
    N1 C1 C9 . . 111.35(16) ?
    N1 C1 C2 . . 108.66(16) ?
    C9 C1 C2 . . 113.05(16) ?
    N1 C1 H1 . . 107.9 ?
    C9 C1 H1 . . 107.9 ?
    C2 C1 H1 . . 107.9 ?
    C8 C2 C3 . . 107.59(18) ?
    C8 C2 C1 . . 107.01(16) ?
    C3 C2 C1 . . 116.25(17) ?
    C8 C2 H2 . . 108.6 ?
    C3 C2 H2 . . 108.6 ?
    C1 C2 H2 . . 108.6 ?
    C4 C3 C2 . . 113.96(17) ?
    C4 C3 H3A . . 108.8 ?
    C2 C3 H3A . . 108.8 ?
    C4 C3 H3B . . 108.8 ?
    C2 C3 H3B . . 108.8 ?
    H3A C3 H3B . . 107.7 ?
    C5 C4 C3 . . 112.78(19) ?
    C5 C4 H4A . . 109.0 ?
    C3 C4 H4A . . 109.0 ?
    C5 C4 H4B . . 109.0 ?
    C3 C4 H4B . . 109.0 ?
    H4A C4 H4B . . 107.8 ?
    C4 C5 C6 . . 114.49(17) ?
    C4 C5 H5A . . 108.6 ?
    C6 C5 H5A . . 108.6 ?
    C4 C5 H5B . . 108.6 ?
    C6 C5 H5B . . 108.6 ?
    H5A C5 H5B . . 107.6 ?
    C8 C6 C5 . . 107.32(17) ?
    C8 C6 C7 . . 106.25(16) ?
    C5 C6 C7 . . 116.39(17) ?
    C8 C6 H6 . . 108.9 ?
    C5 C6 H6 . . 108.9 ?
    C7 C6 H6 . . 108.9 ?
    N1 C7 C15 . . 111.44(16) ?
    N1 C7 C6 . . 109.14(16) ?
    C15 C7 C6 . . 112.37(16) ?
    N1 C7 H7 . . 107.9 ?
    C15 C7 H7 . . 107.9 ?
    C6 C7 H7 . . 107.9 ?
    O1 C8 C2 . . 124.5(2) ?
    O1 C8 C6 . . 123.3(2) ?
    C2 C8 C6 . . 112.28(17) ?
    C10 C9 C14 . . 118.52(19) ?
    C10 C9 C1 . . 122.25(18) ?
    C14 C9 C1 . . 119.23(18) ?
    C9 C10 C11 . . 120.9(2) ?
    C9 C10 H10 . . 119.5 ?
    C11 C10 H10 . . 119.5 ?
    C12 C11 C10 . . 120.3(2) ?
    C12 C11 H11 . . 119.8 ?
    C10 C11 H11 . . 119.8 ?
    C13 C12 C11 . . 118.6(2) ?
    C13 C12 H12 . . 120.7 ?
    C11 C12 H12 . . 120.7 ?
    C12 C13 C14 . . 121.8(2) ?
    C12 C13 Cl1 . . 119.18(17) ?
    C14 C13 Cl1 . . 118.97(16) ?
    C13 C14 C9 . . 119.79(19) ?
    C13 C14 H14 . . 120.1 ?
    C9 C14 H14 . . 120.1 ?
    C16 C15 C20 . . 118.3(2) ?
    C16 C15 C7 . . 119.01(19) ?
    C20 C15 C7 . . 122.72(18) ?
    C15 C16 C17 . . 120.4(2) ?
    C15 C16 H16 . . 119.8 ?
    C17 C16 H16 . . 119.8 ?
    C18 C17 C16 . . 120.8(2) ?
    C18 C17 H17 . . 119.6 ?
    C16 C17 H17 . . 119.6 ?
    C19 C18 C17 . . 118.7(2) ?
    C19 C18 H18 . . 120.6 ?
    C17 C18 H18 . . 120.6 ?
    C18 C19 C20 . . 121.5(2) ?
    C18 C19 Cl2 . . 119.17(19) ?
    C20 C19 Cl2 . . 119.36(18) ?
    C19 C20 C15 . . 120.3(2) ?
    C19 C20 H20 . . 119.9 ?
    C15 C20 H20 . . 119.9 ?
    C7 N1 C1 . . 112.88(15) ?
    C7 N1 H1A . . 108.0(14) ?
    C1 N1 H1A . . 113.0(14) ?
loop_
    _geom_torsion_atom_site_label_1
    _geom_torsion_atom_site_label_2
    _geom_torsion_atom_site_label_3
    _geom_torsion_atom_site_label_4
    _geom_torsion_site_symmetry_1
    _geom_torsion_site_symmetry_2
    _geom_torsion_site_symmetry_3
    _geom_torsion_site_symmetry_4
    _geom_torsion
    _geom_torsion_publ_flag
    N1 C1 C2 C8 . . . . 58.1(2) ?
    C9 C1 C2 C8 . . . . -177.77(16) ?
    N1 C1 C2 C3 . . . . -62.1(2) ?
    C9 C1 C2 C3 . . . . 62.0(2) ?
    C8 C2 C3 C4 . . . . -53.3(2) ?
    C1 C2 C3 C4 . . . . 66.6(3) ?
    C2 C3 C4 C5 . . . . 45.2(3) ?
    C3 C4 C5 C6 . . . . -45.3(3) ?
    C4 C5 C6 C8 . . . . 52.9(2) ?
    C4 C5 C6 C7 . . . . -65.9(2) ?
    C8 C6 C7 N1 . . . . -58.4(2) ?
    C5 C6 C7 N1 . . . . 60.9(2) ?
    C8 C6 C7 C15 . . . . 177.42(16) ?
    C5 C6 C7 C15 . . . . -63.2(2) ?
    C3 C2 C8 O1 . . . . -116.6(2) ?
    C1 C2 C8 O1 . . . . 117.8(2) ?
    C3 C2 C8 C6 . . . . 63.9(2) ?
    C1 C2 C8 C6 . . . . -61.7(2) ?
    C5 C6 C8 O1 . . . . 117.0(2) ?
    C7 C6 C8 O1 . . . . -117.9(2) ?
    C5 C6 C8 C2 . . . . -63.6(2) ?
    C7 C6 C8 C2 . . . . 61.6(2) ?
    N1 C1 C9 C10 . . . . 36.4(3) ?
    C2 C1 C9 C10 . . . . -86.3(2) ?
    N1 C1 C9 C14 . . . . -143.97(18) ?
    C2 C1 C9 C14 . . . . 93.4(2) ?
    C14 C9 C10 C11 . . . . -0.6(3) ?
    C1 C9 C10 C11 . . . . 179.1(2) ?
    C9 C10 C11 C12 . . . . 0.2(4) ?
    C10 C11 C12 C13 . . . . 0.8(4) ?
    C11 C12 C13 C14 . . . . -1.3(3) ?
    C11 C12 C13 Cl1 . . . . 177.49(19) ?
    C12 C13 C14 C9 . . . . 0.9(3) ?
    Cl1 C13 C14 C9 . . . . -177.89(16) ?
    C10 C9 C14 C13 . . . . 0.0(3) ?
    C1 C9 C14 C13 . . . . -179.61(17) ?
    N1 C7 C15 C16 . . . . 143.69(19) ?
    C6 C7 C15 C16 . . . . -93.5(2) ?
    N1 C7 C15 C20 . . . . -37.3(3) ?
    C6 C7 C15 C20 . . . . 85.5(2) ?
    C20 C15 C16 C17 . . . . -1.1(3) ?
    C7 C15 C16 C17 . . . . 177.9(2) ?
    C15 C16 C17 C18 . . . . 0.7(4) ?
    C16 C17 C18 C19 . . . . -0.3(4) ?
    C17 C18 C19 C20 . . . . 0.5(4) ?
    C17 C18 C19 Cl2 . . . . -179.20(19) ?
    C18 C19 C20 C15 . . . . -1.0(4) ?
    Cl2 C19 C20 C15 . . . . 178.72(16) ?
    C16 C15 C20 C19 . . . . 1.3(3) ?
    C7 C15 C20 C19 . . . . -177.8(2) ?
    C15 C7 N1 C1 . . . . -174.09(16) ?
    C6 C7 N1 C1 . . . . 61.2(2) ?
    C9 C1 N1 C7 . . . . 174.24(16) ?
    C2 C1 N1 C7 . . . . -60.6(2) ?
loop_
    _geom_hbond_atom_site_label_D
    _geom_hbond_atom_site_label_H
    _geom_hbond_atom_site_label_A
    _geom_hbond_site_symmetry_A
    _geom_hbond_distance_DH
    _geom_hbond_distance_HA
    _geom_hbond_distance_DA
    _geom_hbond_angle_DHA
    N1 H1A O1 1_655 0.83(2) 2.35(2) 3.129(3) 155.4(18)
    C7 H7 O1 4_567 0.98 2.44 3.296(2) 146
