# Supplementary material for: 2,4-Bis(3-chloro­phen­yl)-3-aza­bicyclo­[3.3.1]nonan-9-one
Source: Acta Crystallogr Sect E Struct Rep Online. 2009 Mar 25;65(Pt 4):o840. doi: 10.1107/S1600536809009945 (PMC2968799; doi:10.1107/S1600536809009945)
Supplement: Supplementary file 2 [file e-65-0o840-Isup2.hkl]

# 
# h,k,l, Fc-squared, Fo-squared, sigma(Fo-squared) and status flag 
# 
data_I
_shelx_title ' new in P2(1)2(1)2(1)' 
_shelx_refln_list_code          4 
_shelx_F_calc_maximum      174.09 
_exptl_crystal_F_000       752.00 
_reflns_d_resolution_high  0.7499 
 
loop_ 
 _symmetry_equiv_pos_as_xyz 
 'x, y, z' 
 '-x+1/2, -y, z+1/2' 
 '-x, y+1/2, -z+1/2' 
 'x+1/2, -y+1/2, -z' 
 
_cell_length_a     6.9950 
_cell_length_b    12.1800 
_cell_length_c    20.7700 
_cell_angle_alpha  90.000 
_cell_angle_beta   90.000 
_cell_angle_gamma  90.000 
 
_shelx_F_squared_multiplier     1.000 
 
loop_ 
 _refln_index_h 
 _refln_index_k 
 _refln_index_l 
 _refln_F_squared_calc 
 _refln_F_squared_meas 
 _refln_F_squared_sigma 
 _refln_observed_status 
   2   0   0      540.73      562.49      9.04 o 
   4   0   0      712.54      704.91     14.27 o 
   6   0   0       53.62       47.18      8.68 o 
   8   0   0       50.16       46.74     20.72 o 
   1   1   0      608.99      604.29      5.43 o 
   2   1   0     9335.16     9006.92     68.06 o 
   3   1   0      200.25      220.53      4.69 o 
   4   1   0      839.50      847.10     11.34 o 
   5   1   0       92.43       90.95      4.83 o 
   6   1   0       11.15        1.00      4.90 o 
   7   1   0      128.28       99.41     10.20 o 
   8   1   0        1.88       -4.51     12.11 o 
   0   2   0      372.74      320.64      4.61 o 
   1   2   0    30307.05    27115.54    186.81 o 
   2   2   0        3.26        0.10      1.67 o 
   3   2   0      337.00      309.08      5.21 o 
   4   2   0      992.20      985.63     12.82 o 
   5   2   0      101.59      101.35      4.83 o 
   6   2   0       99.70      104.89      6.47 o 
   7   2   0        6.23       12.01      8.02 o 
   8   2   0        2.37      -10.82     10.82 o 
   1   3   0     1763.53     1606.77     12.81 o 
   2   3   0      691.52      782.47      8.15 o 
   3   3   0     1180.82     1195.46     11.78 o 
   4   3   0       50.00       61.06      3.44 o 
   5   3   0        3.41        3.00      3.54 o 
   6   3   0       27.95       26.46      4.97 o 
   7   3   0        8.88       10.24      7.84 o 
   8   3   0        2.33        7.83     11.64 o 
   0   4   0       95.49       98.39      3.70 o 
   1   4   0     2776.57     2591.57     19.82 o 
   2   4   0       26.15       37.91      2.31 o 
   3   4   0      999.02      987.73     11.10 o 
   4   4   0       20.32       23.21      3.12 o 
   5   4   0      335.95      325.91      8.75 o 
   6   4   0      153.55      170.52      7.36 o 
   7   4   0      122.08       94.95     15.38 o 
   8   4   0        1.04      -11.23     11.23 o 
   1   5   0        1.67        8.58      2.04 o 
   2   5   0      888.63      852.35      8.92 o 
   3   5   0      721.53      777.61      9.49 o 
   4   5   0        2.28       -1.19      2.97 o 
   5   5   0       73.49       62.21      5.40 o 
   6   5   0       11.57        5.41      5.02 o 
   7   5   0        0.23        0.06     10.71 o 
   8   5   0       29.64       16.96     18.45 o 
   0   6   0    14852.21    14848.80    142.34 o 
   1   6   0        2.21        0.41      2.08 o 
   2   6   0      960.02     1068.32     11.50 o 
   3   6   0       93.63       94.77      3.84 o 
   4   6   0       30.44       26.55      3.81 o 
   5   6   0      128.59      157.13      6.69 o 
   6   6   0       15.17       13.63      7.30 o 
   7   6   0        9.06       12.62      9.45 o 
   8   6   0       29.53       58.45     22.95 o 
   1   7   0       23.79       20.04      2.65 o 
   2   7   0     1351.04     1268.31     13.52 o 
   3   7   0        0.87       -2.66      2.66 o 
   4   7   0      128.73      133.80      5.59 o 
   5   7   0        6.17        7.86      4.09 o 
   6   7   0      120.88      118.27     10.04 o 
   7   7   0       35.76       45.64     10.08 o 
   8   7   0        3.52      -20.55     20.55 o 
   0   8   0     1452.57     1356.94     19.89 o 
   1   8   0      394.73      387.12      7.30 o 
   2   8   0      297.28      314.46      9.99 o 
   3   8   0        3.83        2.45      3.33 o 
   4   8   0       47.43       51.98      4.61 o 
   5   8   0        8.37        7.97      5.23 o 
   6   8   0       91.23       85.04      9.90 o 
   7   8   0        3.16        6.18      9.40 o 
   8   8   0        0.22      -20.77     20.77 o 
   1   9   0      221.75      237.11      9.63 o 
   2   9   0        0.36       -2.73      3.24 o 
   3   9   0      502.20      499.24     10.37 o 
   4   9   0        0.16       -2.99      3.78 o 
   5   9   0        7.19       -0.23      6.52 o 
   6   9   0        5.20        0.75      7.48 o 
   7   9   0        1.19       10.97     23.26 o 
   0  10   0      485.17      449.84     12.86 o 
   1  10   0      269.40      269.61      7.69 o 
   2  10   0        9.62        5.75      3.86 o 
   3  10   0      216.35      232.65      7.77 o 
   4  10   0       14.11       12.30      6.28 o 
   5  10   0        0.84        0.02      7.40 o 
   6  10   0        1.90       -6.31      7.81 o 
   7  10   0        2.78       -0.42     24.87 o 
   1  11   0      170.98      169.57      7.59 o 
   2  11   0      136.18      124.83      6.24 o 
   3  11   0        0.13       -4.41      5.33 o 
   4  11   0        0.01        0.87      7.15 o 
   5  11   0        6.96        6.61     10.44 o 
   6  11   0        5.88       24.00     16.92 o 
   0  12   0      214.26      198.39     12.61 o 
   1  12   0       11.11       10.99      5.87 o 
   2  12   0        6.20        8.98      6.01 o 
   3  12   0       11.44       19.11      7.17 o 
   4  12   0       11.64       16.33      8.43 o 
   5  12   0        0.33       -9.09     11.12 o 
   6  12   0       29.64       42.55     38.03 o 
   1  13   0        0.07       -1.03      6.93 o 
   2  13   0       95.57      122.09      9.99 o 
   3  13   0        7.16        6.58      6.95 o 
   4  13   0        0.55       -5.34     11.55 o 
   5  13   0        1.12      -16.50     26.00 o 
   0  14   0       48.68       62.16     14.42 o 
   1  14   0       12.97       13.87      7.77 o 
   2  14   0        7.00        8.45     10.73 o 
   3  14   0        0.00       14.09     11.76 o 
   4  14   0        0.21        1.92     28.29 o 
   2  15   0        0.89       32.19     27.84 o 
   3  15   0        4.74       20.55     24.98 o 
   1   0   1      233.22      198.45      2.78 o 
   2   0   1     2971.80     2945.01     24.02 o 
   3   0   1       20.88       20.56      2.28 o 
   4   0   1      494.00      563.94      8.90 o 
   5   0   1      746.66      763.56     13.57 o 
   6   0   1       14.76        9.43      5.05 o 
   7   0   1       90.12       66.93     11.37 o 
   8   0   1      109.32       94.82     17.04 o 
  -8   1   1       35.50       22.45     13.72 o 
  -7   1   1      207.76      197.75     14.56 o 
  -6   1   1       76.62       79.53      8.74 o 
  -5   1   1       25.04       22.23      4.16 o 
  -4   1   1      331.21      335.75      6.89 o 
  -3   1   1     1823.85     1826.84     16.33 o 
  -2   1   1      777.45      771.14      9.08 o 
  -1   1   1     1639.74     1577.14     12.17 o 
   1   1   1     1662.14     1599.95     12.65 o 
   2   1   1      762.19      759.11      8.27 o 
   3   1   1     1825.51     1811.34     16.30 o 
   4   1   1      315.58      340.74      6.92 o 
   5   1   1       25.73       23.06      4.11 o 
   6   1   1       78.30       81.44      6.68 o 
   7   1   1      199.41      212.81     14.94 o 
   8   1   1       36.21       38.04     18.86 o 
  -8   2   1       24.08       29.12     33.56 o 
  -7   2   1      164.33      176.36     11.36 o 
  -6   2   1      211.05      227.56      8.37 o 
  -5   2   1       70.69       69.65      4.65 o 
  -4   2   1      227.90      236.05      5.62 o 
  -3   2   1      459.04      467.70      6.65 o 
  -2   2   1      945.84      961.39      9.80 o 
  -1   2   1     8983.02     8760.79     60.94 o 
   0   2   1      101.49       97.25      2.10 o 
   1   2   1     8948.27     8706.82     58.66 o 
   2   2   1      922.01      931.28      9.29 o 
   3   2   1      453.92      450.65      6.07 o 
   4   2   1      232.05      227.40      5.48 o 
   5   2   1       67.18       66.47      4.47 o 
   6   2   1      205.63      209.05      7.99 o 
   7   2   1      165.23      174.73     12.00 o 
   8   2   1       23.92       37.84     14.23 o 
  -8   3   1       55.05       44.70     14.65 o 
  -7   3   1       11.54       24.11      8.48 o 
  -6   3   1       17.42       19.52      4.86 o 
  -5   3   1      215.87      223.57      6.55 o 
  -4   3   1     1151.25     1130.30     13.25 o 
  -3   3   1      128.13      122.62      3.59 o 
  -2   3   1      197.74      207.55      4.04 o 
  -1   3   1     5581.07     5506.46     39.45 o 
   0   3   1      407.36      412.67      5.24 o 
   1   3   1     5548.59     5458.32     40.93 o 
   2   3   1      188.53      187.77      3.70 o 
   3   3   1      131.18      130.82      3.87 o 
   4   3   1     1142.54     1119.39     12.61 o 
   5   3   1      213.94      208.59      6.59 o 
   6   3   1       16.38       22.75      4.77 o 
   7   3   1       11.45        4.08     10.54 o 
   8   3   1       54.40       61.66     16.02 o 
  -8   4   1       62.68       61.58     23.63 o 
  -7   4   1       77.03       93.64     11.11 o 
  -6   4   1       62.20       66.15      5.60 o 
  -5   4   1      362.22      373.68      9.37 o 
  -4   4   1      130.62      130.67      4.62 o 
  -3   4   1      972.35      993.51     10.75 o 
  -2   4   1      560.25      544.27      6.84 o 
  -1   4   1     2077.32     2040.37     14.79 o 
   0   4   1       29.83       36.88      2.47 o 
   1   4   1     2063.19     2054.58     16.88 o 
   2   4   1      564.48      552.08      6.69 o 
   3   4   1      969.37      989.82     10.60 o 
   4   4   1      124.93      132.85      5.33 o 
   5   4   1      363.86      356.62      8.67 o 
   6   4   1       63.73       66.28      5.87 o 
   7   4   1       76.38       73.31     26.75 o 
   8   4   1       62.03       57.51     15.75 o 
  -8   5   1        8.37       -4.89     18.17 o 
  -7   5   1       28.06       10.82     11.61 o 
  -6   5   1        2.34        6.76      4.43 o 
  -5   5   1       14.38       13.82      4.44 o 
  -4   5   1      812.82      839.53     11.82 o 
  -3   5   1      893.44      895.77     10.79 o 
  -2   5   1     2088.45     2185.72     17.47 o 
  -1   5   1      334.82      348.57      5.14 o 
   0   5   1       28.33       34.62      2.43 o 
   1   5   1      332.08      345.66      5.91 o 
   2   5   1     2076.38     2183.11     17.49 o 
   3   5   1      885.29      893.56      9.99 o 
   4   5   1      808.50      866.95     11.69 o 
   5   5   1       15.47        9.53      3.87 o 
   6   5   1        2.85        0.27      4.48 o 
   7   5   1       30.28       15.46     11.85 o 
   8   5   1        8.36       20.80     19.44 o 
  -8   6   1       20.24      -18.91     18.91 o 
  -7   6   1       48.28       44.05     11.74 o 
  -6   6   1       11.60       18.53      7.21 o 
  -5   6   1      468.81      464.51     11.19 o 
  -4   6   1      147.06      159.10      5.60 o 
  -3   6   1       51.70       51.85      3.29 o 
  -2   6   1      808.92      889.84     10.09 o 
  -1   6   1     1455.91     1492.45     14.38 o 
   0   6   1      644.21      677.79      8.45 o 
   1   6   1     1468.11     1496.44     14.93 o 
   2   6   1      790.99      892.58     10.29 o 
   3   6   1       54.65       61.32      3.42 o 
   4   6   1      148.80      152.22      5.47 o 
   5   6   1      463.63      462.49      9.93 o 
   6   6   1       11.55        8.33      5.49 o 
   7   6   1       48.24       34.53     11.08 o 
   8   6   1       19.94       14.61     22.10 o 
  -8   7   1       16.73       22.64     24.08 o 
  -7   7   1       30.57       28.64      9.54 o 
  -6   7   1       31.47       33.27     12.75 o 
  -5   7   1       35.75       36.52      4.67 o 
  -4   7   1       40.38       46.03      4.25 o 
  -3   7   1      605.39      604.71      9.18 o 
  -2   7   1      123.03      116.36      4.02 o 
  -1   7   1      123.90      133.38      4.76 o 
   0   7   1      394.63      361.55      6.67 o 
   1   7   1      122.04      137.72      4.63 o 
   2   7   1      113.72      113.44      4.21 o 
   3   7   1      610.96      611.18     10.22 o 
   4   7   1       41.36       40.15      4.15 o 
   5   7   1       34.36       24.74      4.55 o 
   6   7   1       30.90       33.08      7.20 o 
   7   7   1       29.29       31.99      9.70 o 
   8   7   1       17.02       30.30     22.95 o 
  -8   8   1        4.97       -9.67     20.86 o 
  -7   8   1       25.31        7.79     16.00 o 
  -6   8   1       87.54       97.49     10.26 o 
  -5   8   1       91.21      103.69      6.60 o 
  -4   8   1       36.17       40.21      4.50 o 
  -3   8   1       16.95       18.88      3.74 o 
  -2   8   1      145.93      142.70      4.91 o 
  -1   8   1      519.06      543.77      8.58 o 
   0   8   1        0.58       -0.66      2.44 o 
   1   8   1      519.51      524.73      8.61 o 
   2   8   1      143.79      137.68      5.19 o 
   3   8   1       15.88       12.85      3.62 o 
   4   8   1       32.80       36.20      4.58 o 
   5   8   1       90.71      113.44      7.11 o 
   6   8   1       89.41       93.27     11.18 o 
   7   8   1       25.32       24.35     21.96 o 
   8   8   1        4.89       -1.50     23.03 o 
  -7   9   1        8.66        4.17     14.92 o 
  -6   9   1        8.45       13.40      8.70 o 
  -5   9   1       34.71       29.75      6.68 o 
  -4   9   1       56.77       56.30      4.97 o 
  -3   9   1       35.69       31.03      4.40 o 
  -2   9   1       96.63      115.74      5.45 o 
  -1   9   1      246.08      241.81      6.53 o 
   0   9   1       13.21        6.39      3.08 o 
   1   9   1      241.45      245.74      6.66 o 
   2   9   1       93.46       96.83      5.21 o 
   3   9   1       35.83       39.45      4.99 o 
   4   9   1       54.56       48.48      5.02 o 
   5   9   1       34.29       43.23      8.58 o 
   6   9   1        7.99        0.49      7.27 o 
   7   9   1        8.49        3.53     22.92 o 
  -7  10   1       36.59       32.76     27.05 o 
  -6  10   1       30.26       35.71     14.09 o 
  -5  10   1       16.54        4.48      8.05 o 
  -4  10   1       31.41       35.18      6.46 o 
  -3  10   1        3.65        2.08      4.00 o 
  -2  10   1        9.68        9.44      3.74 o 
  -1  10   1       41.09       42.14      4.43 o 
   0  10   1       61.32       56.52      4.60 o 
   1  10   1       46.05       57.37      5.84 o 
   2  10   1        8.84        3.85      3.86 o 
   3  10   1        3.31        1.36      4.01 o 
   4  10   1       31.45       38.72      6.59 o 
   5  10   1       16.17       21.73      8.22 o 
   6  10   1       28.82       30.83     10.74 o 
   7  10   1       36.11       41.01     26.23 o 
  -6  11   1       10.48       22.86     16.14 o 
  -5  11   1       11.21       24.09      8.57 o 
  -4  11   1       41.05       56.78     11.04 o 
  -3  11   1      230.15      217.77     10.73 o 
  -2  11   1      224.65      206.47      7.43 o 
  -1  11   1        2.23       -1.73      3.77 o 
   0  11   1      217.91      209.30      7.31 o 
   1  11   1        2.49        7.04      4.37 o 
   2  11   1      222.82      189.68      7.25 o 
   3  11   1      223.42      214.15     10.73 o 
   4  11   1       39.88       60.54      9.51 o 
   5  11   1       11.29        2.92      7.93 o 
   6  11   1       10.06       -6.24     16.17 o 
  -6  12   1       12.06       25.32     27.22 o 
  -5  12   1       13.98       26.54     10.73 o 
  -4  12   1        2.74        2.77      7.48 o 
  -3  12   1       38.97       36.06      7.66 o 
  -2  12   1      101.70       86.82      7.47 o 
  -1  12   1       18.22       10.81      5.87 o 
   0  12   1        5.11       10.22      5.29 o 
   1  12   1       17.84       12.79      5.90 o 
   2  12   1      104.50      100.61      8.79 o 
   3  12   1       38.80       36.36      8.64 o 
   4  12   1        2.59       -0.31      7.48 o 
   5  12   1       13.43       16.19     13.01 o 
   6  12   1       12.26       17.88     18.52 o 
  -5  13   1        2.17       -4.75     27.67 o 
  -4  13   1       10.01       13.56     11.52 o 
  -3  13   1        7.19       12.22      6.98 o 
  -2  13   1      118.51      124.23      9.87 o 
  -1  13   1       10.61       16.66      7.20 o 
   0  13   1        4.75        8.48      7.17 o 
   1  13   1       11.08       13.39      7.12 o 
   2  13   1      116.36      108.35      9.59 o 
   3  13   1        7.80       10.47      7.04 o 
   4  13   1       10.14        5.17     10.94 o 
   5  13   1        2.01       15.54     17.38 o 
  -4  14   1        2.21       -4.75     27.64 o 
  -3  14   1        0.36      -13.33     15.22 o 
  -2  14   1        8.67        0.54      9.91 o 
  -1  14   1       38.22       54.49      9.55 o 
   0  14   1        0.71       -7.19      7.19 o 
   1  14   1       37.59       26.55     10.85 o 
   2  14   1        8.17        8.26      7.80 o 
   3  14   1        0.47       -7.34      9.22 o 
   4  14   1        2.36       -6.42     26.68 o 
  -3  15   1        1.70       33.35     30.58 o 
  -2  15   1       29.72        1.02     26.23 o 
  -1  15   1       24.52       15.25     16.07 o 
   0  15   1        7.98        3.40     16.52 o 
   1  15   1       25.11        5.06     18.34 o 
   2  15   1       29.44       82.78     32.50 o 
   3  15   1        1.72       26.59     28.01 o 
   1   0   2       74.51       62.25      1.68 o 
   2   0   2     3238.02     3136.95     24.25 o 
   3   0   2      119.32      136.66      4.02 o 
   4   0   2      170.43      164.19      4.89 o 
   5   0   2      108.63      116.68      5.67 o 
   6   0   2       34.86       29.05      7.59 o 
   7   0   2      212.38      215.28     15.01 o 
   8   0   2       24.06       15.37     12.57 o 
  -8   1   2       43.14       42.18     18.43 o 
  -7   1   2      255.61      241.05     15.94 o 
  -6   1   2       58.98       64.61      6.31 o 
  -5   1   2      389.85      388.50      9.22 o 
  -4   1   2       76.59       76.08      3.82 o 
  -3   1   2      595.18      589.18      7.91 o 
  -2   1   2     4687.22     4776.57     37.55 o 
  -1   1   2     5081.12     4871.13     34.56 o 
   0   1   2      300.47      254.71      5.64 o 
   1   1   2     5063.69     4893.40     37.04 o 
   2   1   2     4827.59     4854.69     34.59 o 
   3   1   2      597.34      581.51      7.90 o 
   4   1   2       73.86       78.47      3.70 o 
   5   1   2      401.45      390.39     12.26 o 
   6   1   2       59.31       67.36      7.96 o 
   7   1   2      252.52      244.36     12.37 o 
   8   1   2       43.59       58.01     26.13 o 
  -8   2   2       34.49        0.76     18.12 o 
  -7   2   2       84.77       97.60      9.91 o 
  -6   2   2      201.11      198.00      8.02 o 
  -5   2   2      222.69      206.57      8.23 o 
  -4   2   2      568.42      572.75      8.98 o 
  -3   2   2      125.63      121.70      3.76 o 
  -2   2   2     1616.94     1639.43     14.25 o 
  -1   2   2     2706.86     2694.04     18.04 o 
   0   2   2      687.09      621.10      6.77 o 
   1   2   2     2657.59     2664.10     19.08 o 
   2   2   2     1637.67     1636.24     13.62 o 
   3   2   2      123.66      118.56      3.35 o 
   4   2   2      565.79      562.49      8.39 o 
   5   2   2      219.93      218.70      6.50 o 
   6   2   2      202.59      198.29      7.67 o 
   7   2   2       84.82       73.18     10.97 o 
   8   2   2       33.54       20.26     18.40 o 
  -8   3   2       13.00      -16.11     16.11 o 
  -7   3   2       99.28      109.85     10.21 o 
  -6   3   2       63.04       77.09      6.63 o 
  -5   3   2      411.06      403.21      8.56 o 
  -4   3   2        5.40        6.12      2.68 o 
  -3   3   2      544.12      551.27      7.83 o 
  -2   3   2        9.69        7.01      1.77 o 
  -1   3   2     2895.50     2830.83     20.09 o 
   0   3   2       80.32       89.84      2.37 o 
   1   3   2     2911.25     2812.00     21.36 o 
   2   3   2        6.50        6.35      1.69 o 
   3   3   2      513.84      521.55      7.37 o 
   4   3   2        5.29        3.60      2.53 o 
   5   3   2      409.43      407.86      8.82 o 
   6   3   2       59.34       63.89      5.50 o 
   7   3   2       98.94      109.07     12.65 o 
   8   3   2       12.60      -13.71     16.87 o 
  -8   4   2        4.70       -3.45     16.25 o 
  -7   4   2       40.27       60.99     10.39 o 
  -6   4   2      197.66      200.67      7.91 o 
  -5   4   2      853.83      866.19     15.61 o 
  -4   4   2        5.16        9.98      2.97 o 
  -3   4   2     1554.91     1472.75     13.96 o 
  -2   4   2      500.74      485.53      6.15 o 
  -1   4   2     1616.10     1541.68     12.12 o 
   0   4   2       37.72       43.56      2.62 o 
   1   4   2     1632.09     1561.79     12.99 o 
   2   4   2      491.90      501.31      6.53 o 
   3   4   2     1548.62     1478.75     14.05 o 
   4   4   2        4.50       -0.95      2.48 o 
   5   4   2      859.63      889.57     13.90 o 
   6   4   2      194.44      198.45      8.64 o 
   7   4   2       39.62       56.33     13.28 o 
   8   4   2        4.94       -9.81     16.31 o 
  -8   5   2       20.45        2.23     18.03 o 
  -7   5   2       20.95       10.69     11.22 o 
  -6   5   2      338.36      334.78     11.21 o 
  -5   5   2      251.45      251.38      8.06 o 
  -4   5   2       21.29       23.02      3.51 o 
  -3   5   2      863.76      863.42     10.04 o 
  -2   5   2      469.67      464.32      6.46 o 
  -1   5   2     1049.43     1105.56      9.98 o 
   0   5   2      357.67      341.04      5.33 o 
   1   5   2     1025.62     1094.92     11.05 o 
   2   5   2      445.10      450.50      7.10 o 
   3   5   2      863.61      849.92      9.38 o 
   4   5   2       19.79       21.83      3.36 o 
   5   5   2      242.87      239.31      7.10 o 
   6   5   2      343.42      365.44      9.53 o 
   7   5   2       21.25       32.40     16.58 o 
   8   5   2       19.52       27.16     13.25 o 
  -8   6   2       32.05      -15.80     18.06 o 
  -7   6   2       86.02       76.40     13.38 o 
  -6   6   2      102.92      104.44      7.99 o 
  -5   6   2      345.86      340.19     10.32 o 
  -4   6   2      718.60      739.74     11.77 o 
  -3   6   2      301.83      304.54      6.17 o 
  -2   6   2      299.33      308.58      5.76 o 
  -1   6   2      267.18      248.84      5.73 o 
   0   6   2      467.62      432.28      6.87 o 
   1   6   2      262.59      258.58      5.51 o 
   2   6   2      307.29      317.45      5.93 o 
   3   6   2      293.55      299.85      6.21 o 
   4   6   2      733.65      719.84     11.85 o 
   5   6   2      347.44      325.66      8.40 o 
   6   6   2      102.67      101.58      6.85 o 
   7   6   2       85.19       68.08     15.41 o 
   8   6   2       32.40       55.25     16.14 o 
  -8   7   2       22.79       63.34     17.05 o 
  -7   7   2       84.88       89.13     18.48 o 
  -6   7   2        7.38       11.58     11.78 o 
  -5   7   2      216.31      217.75      7.76 o 
  -4   7   2       26.04       21.30      3.75 o 
  -3   7   2      101.40       85.54      4.09 o 
  -2   7   2      303.35      303.22      6.10 o 
  -1   7   2       13.24       16.16      2.50 o 
   0   7   2       43.18       33.31      2.80 o 
   1   7   2       15.03       17.02      2.74 o 
   2   7   2      296.64      298.70      6.18 o 
   3   7   2      102.62       96.31      4.62 o 
   4   7   2       26.45       22.85      4.26 o 
   5   7   2      224.56      234.44      8.12 o 
   6   7   2        6.93       10.15      6.57 o 
   7   7   2       83.72       86.07     13.56 o 
  -8   8   2       15.64      -10.68     23.49 o 
  -7   8   2        0.56        6.85     13.19 o 
  -6   8   2       20.49       27.51      8.17 o 
  -5   8   2       97.34      117.06      6.80 o 
  -4   8   2      221.44      231.79      7.07 o 
  -3   8   2       15.61       20.25      3.44 o 
  -2   8   2       86.18       81.37      4.25 o 
  -1   8   2      175.70      177.79      5.41 o 
   0   8   2        0.08       -2.36      2.36 o 
   1   8   2      177.49      179.33      5.29 o 
   2   8   2       85.87       87.36      4.45 o 
   3   8   2       16.47       21.49      3.71 o 
   4   8   2      224.89      215.83      7.31 o 
   5   8   2      100.65      100.94      6.99 o 
   6   8   2       20.37       16.81      7.93 o 
   7   8   2        0.60       -4.17     12.59 o 
  -7   9   2        8.67       15.59     12.20 o 
  -6   9   2        1.41       -7.82      7.82 o 
  -5   9   2       66.78       79.84      7.76 o 
  -4   9   2       50.51       50.32      4.90 o 
  -3   9   2      386.79      405.64      9.00 o 
  -2   9   2      210.55      189.05      6.46 o 
  -1   9   2      341.30      355.78      7.72 o 
   0   9   2       25.00       21.68      3.60 o 
   1   9   2      346.92      352.59      7.46 o 
   2   9   2      213.40      197.76      6.30 o 
   3   9   2      384.89      393.49      9.36 o 
   4   9   2       51.94       52.05      5.08 o 
   5   9   2       65.73       68.11      8.10 o 
   6   9   2        1.70       -1.71      7.53 o 
   7   9   2        9.03       -0.82     11.97 o 
  -7  10   2        8.13       19.59     26.09 o 
  -6  10   2       36.08       29.80     12.01 o 
  -5  10   2        7.30        3.42      7.46 o 
  -4  10   2        2.15       -4.93      4.93 o 
  -3  10   2      101.52      111.46      6.00 o 
  -2  10   2       31.51       31.53      4.27 o 
  -1  10   2       95.20      117.14      5.73 o 
   0  10   2       26.69       26.43      4.06 o 
   1  10   2       91.51      104.48      5.48 o 
   2  10   2       33.53       37.59      4.61 o 
   3  10   2       99.88      100.93      5.91 o 
   4  10   2        1.56       -1.91      5.76 o 
   5  10   2        7.67        6.24      7.48 o 
   6  10   2       36.50       27.01     12.44 o 
   7  10   2        8.25      -15.79     15.79 o 
  -6  11   2        1.37        6.10     13.66 o 
  -5  11   2       38.74       61.99     12.03 o 
  -4  11   2       23.41       16.25      7.56 o 
  -3  11   2       41.01       46.97      7.34 o 
  -2  11   2       68.01       63.84      5.96 o 
  -1  11   2      201.69      198.53      8.76 o 
   0  11   2       20.74       24.71      4.38 o 
   1  11   2      205.73      195.53      7.21 o 
   2  11   2       73.45       83.22      6.03 o 
   3  11   2       40.82       48.28      7.27 o 
   4  11   2       23.42       12.07      7.64 o 
   5  11   2       38.32       54.90     11.40 o 
   6  11   2        1.26       -5.53     12.55 o 
  -6  12   2        4.68       33.89     28.77 o 
  -5  12   2       10.97       21.07     11.90 o 
  -4  12   2       44.03       48.95      9.53 o 
  -3  12   2       24.94       23.96      7.08 o 
  -2  12   2       31.09       22.08      6.12 o 
  -1  12   2       10.80        9.31      5.47 o 
   0  12   2        1.19       -5.11      5.63 o 
   1  12   2       10.50       20.99      6.47 o 
   2  12   2       32.28       27.58      6.29 o 
   3  12   2       24.26       19.67      7.74 o 
   4  12   2       43.92       62.54      9.73 o 
   5  12   2       10.82       14.07     11.50 o 
   6  12   2        4.68        2.11     17.32 o 
  -5  13   2        5.78        8.91     25.05 o 
  -4  13   2       20.62       22.89     12.07 o 
  -3  13   2       12.67        4.93      9.19 o 
  -2  13   2       24.08       35.53      7.46 o 
  -1  13   2       17.13       20.46      6.52 o 
   0  13   2      219.51      240.83     13.23 o 
   1  13   2       17.35       13.80     11.47 o 
   2  13   2       22.94       36.63      7.75 o 
   3  13   2       13.84        8.65      7.68 o 
   4  13   2       20.44       16.80     12.18 o 
   5  13   2        6.13        6.43     17.32 o 
  -4  14   2        0.67        3.39     16.38 o 
  -3  14   2        4.27        5.91     12.93 o 
  -2  14   2       12.70       -7.81     12.03 o 
  -1  14   2        4.27        3.87     11.59 o 
   0  14   2       13.88       16.11      8.81 o 
   1  14   2        4.93       10.01      9.66 o 
   2  14   2       12.19        7.69      9.84 o 
   3  14   2        4.07       -1.04      9.17 o 
   4  14   2        0.68       12.34     14.11 o 
  -3  15   2       21.73       38.80     31.68 o 
  -2  15   2        3.17        2.22     32.13 o 
  -1  15   2       12.00       17.37     12.17 o 
   0  15   2        0.21       13.25     15.05 o 
   1  15   2       11.60        6.00     12.64 o 
   2  15   2        3.19      -11.45     16.08 o 
   3  15   2       21.62       36.68     28.52 o 
  -1  16   2       25.52       77.07     29.59 o 
   1   0   3    15645.06    15038.40    109.15 o 
   2   0   3    12502.12    12311.33     84.79 o 
   3   0   3     1607.30     1603.68     14.71 o 
   4   0   3       52.86       42.91      3.60 o 
   5   0   3      175.18      160.32      6.22 o 
   6   0   3        1.81       -0.55      4.78 o 
   7   0   3      313.20      289.66     13.59 o 
   8   0   3       16.23       44.85     20.74 o 
   9   0   3        8.35      -17.58     17.58 o 
  -9   1   3       47.07       59.32     26.09 o 
  -8   1   3        0.96       26.06     19.02 o 
  -7   1   3      143.12      137.67     11.53 o 
  -6   1   3      189.25      192.64      9.22 o 
  -5   1   3       10.21       11.73      3.71 o 
  -4   1   3      613.93      614.79      9.39 o 
  -3   1   3     1224.91     1233.69     12.05 o 
  -2   1   3     2011.77     1970.29     17.18 o 
  -1   1   3     6467.12     6220.61     44.99 o 
   0   1   3      748.46      781.54     10.81 o 
   1   1   3     6320.76     6073.08     43.16 o 
   2   1   3     2074.57     2066.00     18.24 o 
   3   1   3     1190.01     1188.80     11.95 o 
   4   1   3      626.48      642.40      9.81 o 
   5   1   3       10.64       15.06      3.85 o 
   6   1   3      188.28      168.44      8.26 o 
   7   1   3      143.55      137.69     10.92 o 
   8   1   3        0.87       -8.85     14.78 o 
   9   1   3       46.62       59.46     25.92 o 
  -9   2   3       40.53       77.13     27.87 o 
  -8   2   3       29.19       22.58     19.08 o 
  -7   2   3       29.23       29.65      7.80 o 
  -6   2   3       45.29       52.23      5.64 o 
  -5   2   3       10.25        8.84      3.51 o 
  -4   2   3      733.72      734.24     11.63 o 
  -3   2   3      903.55      931.46     10.45 o 
  -2   2   3     2143.80     2120.46     16.44 o 
  -1   2   3     3344.58     3232.31     23.61 o 
   0   2   3    15892.49    13842.81    769.34 o 
   1   2   3     3331.36     3207.20     22.60 o 
   2   2   3     2186.38     2160.33     16.29 o 
   3   2   3      900.10      925.50      9.60 o 
   4   2   3      729.31      753.78      9.92 o 
   5   2   3       10.16       15.54      3.45 o 
   6   2   3       46.59       54.54      5.08 o 
   7   2   3       29.25       35.07      8.42 o 
   8   2   3       29.30       35.98     20.86 o 
   9   2   3       40.12       33.97     23.12 o 
  -8   3   3        3.19       -8.51     17.24 o 
  -7   3   3        7.69        1.98      6.65 o 
  -6   3   3       39.25       44.75      5.47 o 
  -5   3   3       10.64        4.86      3.37 o 
  -4   3   3      292.49      320.89      7.01 o 
  -3   3   3     1013.67     1011.96     10.58 o 
  -2   3   3     7807.49     7790.88     53.77 o 
  -1   3   3      191.51      182.06      3.20 o 
   0   3   3        7.57        0.84      1.40 o 
   1   3   3      205.27      193.28      3.24 o 
   2   3   3     7809.46     7806.70     52.96 o 
   3   3   3     1050.71     1059.02     11.14 o 
   4   3   3      291.52      316.25      7.44 o 
   5   3   3       10.55       12.28      3.71 o 
   6   3   3       41.17       45.81      5.21 o 
   7   3   3        7.64       10.28     11.35 o 
   8   3   3        3.25        0.11     16.14 o 
  -8   4   3        5.15      -15.35     17.83 o 
  -7   4   3        1.57        0.23      6.99 o 
  -6   4   3      264.04      270.52      8.86 o 
  -5   4   3       94.92       97.34      5.18 o 
  -4   4   3      308.71      318.06      7.18 o 
  -3   4   3      433.59      428.66      6.45 o 
  -2   4   3      640.42      702.17      7.66 o 
  -1   4   3     5216.69     5138.03     35.19 o 
   0   4   3     6390.29     6157.64     46.18 o 
   1   4   3     5281.09     5192.22     37.68 o 
   2   4   3      623.74      679.96      7.56 o 
   3   4   3      440.10      458.78      7.81 o 
   4   4   3      310.76      323.39      6.81 o 
   5   4   3       99.31      101.42      4.76 o 
   6   4   3      262.82      258.97      8.08 o 
   7   4   3        1.56        1.01      8.44 o 
   8   4   3        5.13        2.97     17.24 o 
  -8   5   3        8.67       -9.95     18.85 o 
  -7   5   3       24.64       48.34      9.36 o 
  -6   5   3       14.85       14.25      5.14 o 
  -5   5   3      142.49      129.55      6.13 o 
  -4   5   3      190.10      195.38      6.37 o 
  -3   5   3      592.39      554.20      7.29 o 
  -2   5   3      189.00      180.54      4.81 o 
  -1   5   3     1014.26     1087.13      9.60 o 
   0   5   3      820.91      807.03      8.48 o 
   1   5   3     1060.74     1137.29     10.66 o 
   2   5   3      177.33      161.81      4.08 o 
   3   5   3      582.60      547.81      8.00 o 
   4   5   3      188.27      191.17      6.19 o 
   5   5   3      145.31      143.13      6.38 o 
   6   5   3       14.74       14.88      5.20 o 
   7   5   3       24.69       11.01     12.32 o 
   8   5   3        8.82       33.55     19.67 o 
  -8   6   3        1.42        3.14     18.23 o 
  -7   6   3       25.63       19.50     12.42 o 
  -6   6   3       18.01       22.03      5.84 o 
  -5   6   3      232.00      228.25      8.10 o 
  -4   6   3       83.77       84.00      5.41 o 
  -3   6   3      280.48      290.03      6.69 o 
  -2   6   3     1425.12     1429.65     13.72 o 
  -1   6   3      123.90      112.21      3.25 o 
   0   6   3      108.10      135.17      3.90 o 
   1   6   3      115.27      106.77      3.76 o 
   2   6   3     1433.08     1422.71     14.74 o 
   3   6   3      280.43      282.92      6.90 o 
   4   6   3       81.73       82.52      4.79 o 
   5   6   3      239.07      228.59      8.18 o 
   6   6   3       17.68       16.90      5.63 o 
   7   6   3       26.20       46.62     11.20 o 
   8   6   3        1.48       11.76     19.47 o 
  -8   7   3       30.29       49.26     23.99 o 
  -7   7   3        0.24       -6.46     10.91 o 
  -6   7   3       39.50       34.08      7.24 o 
  -5   7   3      155.01      145.07      7.09 o 
  -4   7   3      153.61      154.14      5.44 o 
  -3   7   3       58.04       64.83      3.64 o 
  -2   7   3      375.32      373.37      6.79 o 
  -1   7   3      285.98      291.87      5.50 o 
   0   7   3      168.23      119.66      4.30 o 
   1   7   3      277.17      276.50      6.30 o 
   2   7   3      368.91      384.82      7.35 o 
   3   7   3       57.38       54.74      4.18 o 
   4   7   3      158.35      164.74      6.38 o 
   5   7   3      157.97      138.40      6.73 o 
   6   7   3       39.16       55.54     10.08 o 
   7   7   3        0.22       -9.49     10.26 o 
   8   7   3       30.14        9.78     20.15 o 
  -8   8   3        2.70      -11.33     21.62 o 
  -7   8   3        0.73        0.28     10.72 o 
  -6   8   3       62.50       78.70      8.52 o 
  -5   8   3       13.77       11.48      5.24 o 
  -4   8   3      392.06      413.23      9.05 o 
  -3   8   3       24.41       23.39      3.44 o 
  -2   8   3      199.67      213.19      6.72 o 
  -1   8   3       88.84       93.60      3.73 o 
   0   8   3      367.20      376.14      8.56 o 
   1   8   3       84.10       83.74      4.82 o 
   2   8   3      212.79      227.02      7.00 o 
   3   8   3       22.71       23.45      3.94 o 
   4   8   3      397.85      406.50      9.50 o 
   5   8   3       13.40       18.35      5.56 o 
   6   8   3       63.74       46.55     12.40 o 
   7   8   3        0.77      -11.27     11.27 o 
  -7   9   3       51.42       50.89     14.07 o 
  -6   9   3        9.29        4.24     12.71 o 
  -5   9   3       12.59       11.49      6.56 o 
  -4   9   3       92.70       96.45      5.60 o 
  -3   9   3      110.64      129.08      5.82 o 
  -2   9   3      240.91      237.92      7.64 o 
  -1   9   3       93.77      103.33      4.45 o 
   0   9   3      234.66      246.13      6.47 o 
   1   9   3       99.69      102.43      4.88 o 
   2   9   3      240.17      241.33      7.25 o 
   3   9   3      114.54      120.64      5.90 o 
   4   9   3       91.76       92.87      5.81 o 
   5   9   3       12.72        8.70      6.47 o 
   6   9   3        8.57       21.65     11.76 o 
   7   9   3       50.84       38.23     19.24 o 
  -7  10   3       12.44       26.75     27.63 o 
  -6  10   3        1.43       -6.22     11.03 o 
  -5  10   3       15.19        8.28      7.52 o 
  -4  10   3       34.95       46.63      5.62 o 
  -3  10   3       72.94       70.28      5.30 o 
  -2  10   3      237.09      246.83      8.15 o 
  -1  10   3      443.74      445.16      9.12 o 
   0  10   3      215.88      220.12      7.33 o 
   1  10   3      448.69      494.58     10.20 o 
   2  10   3      235.68      249.24      7.95 o 
   3  10   3       73.54       69.79      5.60 o 
   4  10   3       34.98       32.70      5.98 o 
   5  10   3       16.42        5.32      7.53 o 
   6  10   3        1.41        6.12     11.74 o 
   7  10   3       12.65       21.78     17.78 o 
  -6  11   3        2.86       -2.39     11.12 o 
  -5  11   3       14.15      -11.32     11.32 o 
  -4  11   3       24.04       24.41      7.05 o 
  -3  11   3       39.75       43.02      5.55 o 
  -2  11   3      251.26      255.37      9.04 o 
  -1  11   3       79.94       88.28      5.30 o 
   0  11   3        7.81       11.54      4.23 o 
   1  11   3       82.07       79.61      6.02 o 
   2  11   3      250.67      249.70      8.45 o 
   3  11   3       41.54       39.52      6.29 o 
   4  11   3       24.99       14.75      7.66 o 
   5  11   3       14.75       17.54     12.27 o 
   6  11   3        2.96        2.74     14.04 o 
  -6  12   3       11.77       19.30     18.00 o 
  -5  12   3       33.16       20.07     13.39 o 
  -4  12   3       10.76       20.16     11.67 o 
  -3  12   3       20.77       26.96      6.53 o 
  -2  12   3       85.93       96.28      9.60 o 
  -1  12   3       41.16       45.65      5.64 o 
   0  12   3       31.54       20.52      6.52 o 
   1  12   3       39.36       40.53      6.17 o 
   2  12   3       87.93       95.96      8.04 o 
   3  12   3       20.05       23.67      8.04 o 
   4  12   3       10.87       20.14     11.44 o 
   5  12   3       33.87       23.96     13.21 o 
   6  12   3       11.74       10.00     22.98 o 
  -5  13   3        3.12        6.29     13.30 o 
  -4  13   3       16.04       11.08     12.36 o 
  -3  13   3       61.66       45.71     12.50 o 
  -2  13   3       11.56        5.08      8.05 o 
  -1  13   3       22.48       20.64      6.70 o 
   0  13   3      184.24      204.33     12.41 o 
   1  13   3       22.97       12.64      7.79 o 
   2  13   3       11.96       27.73      7.21 o 
   3  13   3       60.00       74.60     15.68 o 
   4  13   3       16.75       34.49     16.38 o 
   5  13   3        3.31       11.99     13.22 o 
  -4  14   3       27.19       37.44     13.91 o 
  -3  14   3       28.62       42.09     13.70 o 
  -2  14   3       18.92       37.10     12.79 o 
  -1  14   3        3.54        6.31     10.79 o 
   0  14   3        0.03       -1.69      9.20 o 
   1  14   3        3.42        9.13     11.98 o 
   2  14   3       19.55       17.89     15.39 o 
   3  14   3       29.57       15.58     13.11 o 
   4  14   3       27.36       31.57     11.68 o 
  -3  15   3       14.43       16.12     28.26 o 
  -2  15   3       11.72       22.77     12.68 o 
  -1  15   3        9.58        3.71     11.42 o 
   0  15   3        6.28       -5.27     12.07 o 
   1  15   3        9.74        9.90     25.41 o 
   2  15   3       12.03       12.34     13.17 o 
   3  15   3       14.31        5.12     15.43 o 
  -1  16   3       14.51        5.91     25.10 o 
   0  16   3        0.88      -19.16     19.16 o 
   1   0   4     2956.75     3009.88     26.56 o 
   2   0   4     5660.44     5711.18     51.59 o 
   3   0   4      693.25      650.23      7.42 o 
   4   0   4        0.03       -2.42      2.42 o 
   5   0   4        8.21        0.60      4.66 o 
   6   0   4       74.64       88.11      6.59 o 
   7   0   4       96.94       87.27      9.31 o 
   8   0   4       77.46       68.70     22.72 o 
   9   0   4        2.00        4.58     21.31 o 
  -9   1   4       19.50       27.19     23.74 o 
  -8   1   4        5.63      -14.05     14.05 o 
  -7   1   4       51.61       49.16      8.85 o 
  -6   1   4       99.14      107.80      6.99 o 
  -5   1   4      219.24      232.11      7.15 o 
  -4   1   4     1258.15     1336.09     14.65 o 
  -3   1   4      263.88      272.52      4.59 o 
  -2   1   4      529.69      520.21      5.26 o 
  -1   1   4     4063.58     4061.19     30.43 o 
   0   1   4     5034.41     5152.97     61.58 o 
   1   1   4     4106.37     4142.03     35.20 o 
   2   1   4      525.65      506.37      5.82 o 
   3   1   4      251.59      253.51      5.76 o 
   4   1   4     1284.32     1392.81     15.50 o 
   5   1   4      210.85      217.36      7.23 o 
   6   1   4       96.29      106.07      8.47 o 
   7   1   4       52.84       65.96      9.84 o 
   8   1   4        5.12       36.51     20.35 o 
   9   1   4       19.54        6.95     20.63 o 
  -9   2   4       25.27       20.15     23.85 o 
  -8   2   4       19.78       13.76     19.47 o 
  -7   2   4        4.32        2.77      5.63 o 
  -6   2   4       33.86       31.57      5.18 o 
  -5   2   4      581.10      577.20     16.19 o 
  -4   2   4      542.94      543.05      8.45 o 
  -3   2   4      430.65      421.82      5.56 o 
  -2   2   4     1133.43     1101.77      9.91 o 
  -1   2   4     3183.99     3258.11     24.91 o 
   0   2   4     1208.93     1271.81     11.03 o 
   1   2   4     3185.83     3241.81     25.72 o 
   2   2   4     1143.46     1095.38      9.50 o 
   3   2   4      419.07      417.24      5.96 o 
   4   2   4      550.08      540.57      9.79 o 
   5   2   4      604.66      618.57     12.46 o 
   6   2   4       31.29       28.31      5.40 o 
   7   2   4        4.02        8.40      7.99 o 
   8   2   4       19.95       32.36     20.01 o 
   9   2   4       25.96        2.94     20.91 o 
  -9   3   4        0.21      -13.37     17.15 o 
  -8   3   4        0.36        8.11     17.32 o 
  -7   3   4       63.17       70.52      7.77 o 
  -6   3   4      554.82      552.37     13.90 o 
  -5   3   4       27.48       28.59      3.77 o 
  -4   3   4      327.29      312.16      6.43 o 
  -3   3   4     1453.88     1477.65     13.80 o 
  -2   3   4     2410.26     2484.30     19.72 o 
  -1   3   4     1323.43     1341.62     11.84 o 
   0   3   4      357.41      400.59      5.18 o 
   1   3   4     1338.00     1335.91     11.08 o 
   2   3   4     2385.13     2453.42     18.65 o 
   3   3   4     1455.99     1517.49     13.82 o 
   4   3   4      324.33      308.93      6.51 o 
   5   3   4       29.21       36.26      4.80 o 
   6   3   4      563.25      579.82     14.67 o 
   7   3   4       60.27       68.29      8.64 o 
   8   3   4        0.44       14.50     17.44 o 
   9   3   4        0.20      -19.50     19.50 o 
  -8   4   4        7.60        1.02     18.65 o 
  -7   4   4        3.72       18.15      7.26 o 
  -6   4   4      224.77      217.42      9.07 o 
  -5   4   4      230.49      242.50      7.49 o 
  -4   4   4      418.43      419.56      7.49 o 
  -3   4   4     1000.56      973.55     10.06 o 
  -2   4   4     1829.93     2009.09     16.46 o 
  -1   4   4       41.84       46.18      2.31 o 
   0   4   4     1659.89     1630.55     13.35 o 
   1   4   4       40.77       43.63      2.17 o 
   2   4   4     1822.93     2017.12     15.72 o 
   3   4   4     1010.67      984.75     10.19 o 
   4   4   4      438.04      426.91      7.86 o 
   5   4   4      221.97      224.63      7.18 o 
   6   4   4      227.09      244.55      8.55 o 
   7   4   4        3.44       -0.68      7.00 o 
   8   4   4        7.12       18.00     18.26 o 
  -8   5   4        4.92      -14.95     15.83 o 
  -7   5   4        7.45        0.22      8.65 o 
  -6   5   4      110.46      114.03      7.44 o 
  -5   5   4      946.00      916.10     15.93 o 
  -4   5   4       32.51       33.45      3.50 o 
  -3   5   4      343.11      346.91      5.99 o 
  -2   5   4     1814.23     1895.74     16.13 o 
  -1   5   4      746.39      774.74      7.83 o 
   0   5   4      356.22      344.83      5.23 o 
   1   5   4      719.69      745.32      8.89 o 
   2   5   4     1806.95     1870.61     16.63 o 
   3   5   4      333.37      333.46      5.97 o 
   4   5   4       32.23       30.18      3.44 o 
   5   5   4      949.83      951.26     13.95 o 
   6   5   4      107.63      123.60      8.33 o 
   7   5   4        7.35        5.00      7.54 o 
   8   5   4        5.35        4.55     17.83 o 
  -8   6   4        7.22       29.62     22.47 o 
  -7   6   4        8.03        2.97      9.73 o 
  -6   6   4       81.54       77.06      8.84 o 
  -5   6   4      310.27      319.44      9.07 o 
  -4   6   4      417.48      391.82      9.33 o 
  -3   6   4      631.06      640.17      9.21 o 
  -2   6   4      798.33      803.25      9.19 o 
  -1   6   4      321.44      355.42      5.29 o 
   0   6   4        0.31       -0.16      2.03 o 
   1   6   4      330.59      343.58      6.13 o 
   2   6   4      798.82      790.09      9.93 o 
   3   6   4      616.88      608.10      9.50 o 
   4   6   4      410.36      392.26      9.14 o 
   5   6   4      308.27      309.93      8.63 o 
   6   6   4       81.48       86.77      7.12 o 
   7   6   4        8.00        3.52     10.34 o 
   8   6   4        7.25       38.01     21.87 o 
  -8   7   4       11.11      -12.25     12.25 o 
  -7   7   4       10.44       -0.81     13.13 o 
  -6   7   4       80.96       81.70      7.51 o 
  -5   7   4      120.36      118.50      7.16 o 
  -4   7   4      767.93      780.15     16.63 o 
  -3   7   4      224.28      217.70      5.67 o 
  -2   7   4      123.39      122.73      4.17 o 
  -1   7   4      336.14      326.06      5.51 o 
   0   7   4       29.96       35.65      3.09 o 
   1   7   4      329.75      310.37      6.29 o 
   2   7   4      123.73      134.51      4.96 o 
   3   7   4      216.78      213.94      8.16 o 
   4   7   4      753.86      747.10     12.33 o 
   5   7   4      117.85      121.59      6.47 o 
   6   7   4       79.37       91.40      8.41 o 
   7   7   4       10.79        5.99     10.63 o 
   8   7   4       11.10       -1.89     18.85 o 
  -8   8   4        1.88       43.58     27.07 o 
  -7   8   4       27.80       18.89     13.59 o 
  -6   8   4       45.82       46.85     16.90 o 
  -5   8   4       28.70       21.38      5.96 o 
  -4   8   4      130.83      133.27      6.33 o 
  -3   8   4       32.00       25.12      3.92 o 
  -2   8   4      372.58      369.35      7.35 o 
  -1   8   4      176.12      166.34      4.57 o 
   0   8   4      253.86      252.80      7.68 o 
   1   8   4      179.99      170.45      5.44 o 
   2   8   4      379.39      374.24      9.85 o 
   3   8   4       30.74       27.68      3.79 o 
   4   8   4      127.78      120.96      6.22 o 
   5   8   4       26.80       11.74      5.28 o 
   6   8   4       44.84       41.30      8.48 o 
   7   8   4       27.17       30.33     12.75 o 
  -7   9   4       15.30       15.32     12.18 o 
  -6   9   4       45.22       38.51     10.25 o 
  -5   9   4        2.19       -3.74      5.16 o 
  -4   9   4       54.13       58.70      5.21 o 
  -3   9   4      127.38      121.67      5.63 o 
  -2   9   4      283.38      281.89      6.90 o 
  -1   9   4        0.68        5.10      2.43 o 
   0   9   4       18.91       12.20      2.98 o 
   1   9   4        0.86        1.06      2.65 o 
   2   9   4      270.54      258.80      7.32 o 
   3   9   4      122.17      114.25      5.79 o 
   4   9   4       57.00       43.91      5.15 o 
   5   9   4        1.97       -0.80      5.29 o 
   6   9   4       46.30       32.25     12.77 o 
   7   9   4       14.64       -1.54     11.66 o 
  -7  10   4        0.47       -1.37     11.92 o 
  -6  10   4       15.25       26.82     12.06 o 
  -5  10   4       47.63       49.15     11.21 o 
  -4  10   4       52.54       43.50      6.05 o 
  -3  10   4       64.64       63.68      5.03 o 
  -2  10   4      140.93      131.54      6.88 o 
  -1  10   4       23.75       27.37      3.70 o 
   0  10   4       57.80       52.43      4.83 o 
   1  10   4       23.46       24.47      4.15 o 
   2  10   4      141.83      120.70      6.42 o 
   3  10   4       67.74       56.47      5.38 o 
   4  10   4       53.73       44.86      6.37 o 
   5  10   4       48.20       57.64      9.07 o 
   6  10   4       15.83        8.24     11.86 o 
   7  10   4        0.48       -0.46     12.85 o 
  -6  11   4        6.39        5.30     11.76 o 
  -5  11   4       28.70       34.14     11.16 o 
  -4  11   4       29.94       23.97      7.79 o 
  -3  11   4       49.85       31.91      5.04 o 
  -2  11   4      198.59      214.87      8.68 o 
  -1  11   4      122.58      116.00      5.72 o 
   0  11   4      233.35      212.60      7.67 o 
   1  11   4      123.21      124.17      6.36 o 
   2  11   4      195.74      212.96      8.99 o 
   3  11   4       50.68       46.86      7.09 o 
   4  11   4       29.36       16.50      6.94 o 
   5  11   4       28.64       16.12     11.35 o 
   6  11   4        6.11       12.92     12.82 o 
  -6  12   4        1.37        4.34     12.87 o 
  -5  12   4       17.33       32.91     13.14 o 
  -4  12   4       20.96       28.11     12.77 o 
  -3  12   4       53.54       67.67     12.57 o 
  -2  12   4       16.15       21.42      5.22 o 
  -1  12   4      114.07      101.58      7.14 o 
   0  12   4        0.92       -2.42      4.79 o 
   1  12   4      110.50       97.04      7.25 o 
   2  12   4       15.47       21.87      5.45 o 
   3  12   4       54.35       59.26      8.05 o 
   4  12   4       20.77       32.69     12.18 o 
   5  12   4       16.86       33.67     13.42 o 
   6  12   4        1.22      -11.59     14.48 o 
  -5  13   4        3.70       10.50     13.73 o 
  -4  13   4       39.00       66.04     14.95 o 
  -3  13   4       15.06        6.69     11.44 o 
  -2  13   4       19.19        8.38     10.32 o 
  -1  13   4       69.03       81.21     10.64 o 
   0  13   4        0.01       -4.82      5.85 o 
   1  13   4       68.58       60.90      8.87 o 
   2  13   4       18.75        7.98      9.60 o 
   3  13   4       15.32       11.86      9.08 o 
   4  13   4       37.79       66.12     14.43 o 
   5  13   4        3.40       13.29     13.31 o 
  -4  14   4        0.86       -2.88     11.78 o 
  -3  14   4        6.83       -1.57     11.94 o 
  -2  14   4       47.97       51.26     13.70 o 
  -1  14   4        8.97        2.30     10.92 o 
   0  14   4       44.07       48.35     12.62 o 
   1  14   4        9.37        6.38     12.15 o 
   2  14   4       49.28       44.46     11.82 o 
   3  14   4        7.16        3.34     12.40 o 
   4  14   4        0.82       18.09     13.26 o 
  -3  15   4       17.99        7.05     16.06 o 
  -2  15   4       32.17       52.70     14.12 o 
  -1  15   4       11.08       18.99     12.36 o 
   0  15   4        0.12        4.10     10.85 o 
   1  15   4       10.87       24.98     13.70 o 
   2  15   4       31.35       23.37     12.51 o 
   3  15   4       17.99        7.04     14.49 o 
   0  16   4        5.53        5.31     19.87 o 
   1   0   5     6057.37     5986.49     54.34 o 
   2   0   5     3000.86     3001.78     27.79 o 
   3   0   5      646.63      650.35      7.62 o 
   4   0   5      229.04      228.76      5.10 o 
   5   0   5       34.94       33.46      4.15 o 
   6   0   5        1.89        0.13      3.64 o 
   7   0   5        1.62        5.08      8.53 o 
   8   0   5       15.23       33.55     19.56 o 
   9   0   5        0.69      -16.79     16.79 o 
  -9   1   5        1.47        3.93     21.14 o 
  -8   1   5        0.71       29.53     18.65 o 
  -7   1   5       25.05       27.20      7.31 o 
  -6   1   5      103.81      101.96      6.10 o 
  -5   1   5      465.05      446.45     16.29 o 
  -4   1   5       91.97       82.78      4.46 o 
  -3   1   5       97.38      102.31      2.99 o 
  -2   1   5      568.07      576.08      5.97 o 
  -1   1   5     4726.74     4798.49     40.65 o 
   0   1   5     3221.41     3089.38     42.63 o 
   1   1   5     4609.23     4630.39     46.09 o 
   2   1   5      593.95      592.42      6.76 o 
   3   1   5      100.78      109.50      3.16 o 
   4   1   5       96.02       85.95      4.30 o 
   5   1   5      461.70      450.52      9.42 o 
   6   1   5      104.41      109.78      5.46 o 
   7   1   5       25.41       29.11      7.48 o 
   8   1   5        0.70        6.73     18.71 o 
   9   1   5        1.40        7.01     20.18 o 
  -9   2   5        2.70      -11.39     17.80 o 
  -8   2   5        0.99       25.32     19.70 o 
  -7   2   5        8.01        8.64      5.82 o 
  -6   2   5        7.20        2.27      3.85 o 
  -5   2   5      283.74      288.97      7.22 o 
  -4   2   5      226.11      218.01      5.12 o 
  -3   2   5     1291.09     1288.15     11.50 o 
  -2   2   5     2501.37     2570.44     21.54 o 
  -1   2   5      111.88      108.15      2.70 o 
   0   2   5       10.80       11.03      1.80 o 
   1   2   5      118.48      115.09      2.62 o 
   2   2   5     2460.38     2523.45     21.06 o 
   3   2   5     1289.85     1268.50     11.91 o 
   4   2   5      218.71      207.78      5.47 o 
   5   2   5      279.91      288.70      8.86 o 
   6   2   5        6.73        2.56      5.27 o 
   7   2   5        8.28        7.87      8.03 o 
   8   2   5        1.08        0.90     18.29 o 
   9   2   5        2.82       32.47     22.55 o 
  -8   3   5        3.86       10.80     16.59 o 
  -7   3   5       41.69       35.13     13.76 o 
  -6   3   5       28.86       19.73      3.95 o 
  -5   3   5       77.31       78.52      4.15 o 
  -4   3   5       65.50       75.55      3.99 o 
  -3   3   5      370.69      370.42      5.75 o 
  -2   3   5     1123.70     1113.39      9.41 o 
  -1   3   5      771.33      744.04      7.98 o 
   0   3   5     1115.74     1071.10     11.19 o 
   1   3   5      767.34      727.47      7.60 o 
   2   3   5     1050.87     1043.32      9.54 o 
   3   3   5      368.57      367.00      5.60 o 
   4   3   5       59.57       62.74      3.76 o 
   5   3   5       70.81       67.17      4.62 o 
   6   3   5       28.49       14.29      5.59 o 
   7   3   5       41.01       45.96      7.97 o 
   8   3   5        3.97       35.84     18.79 o 
  -8   4   5        6.99       18.91     20.04 o 
  -7   4   5        4.44        3.59     12.02 o 
  -6   4   5      202.20      178.74      7.85 o 
  -5   4   5       49.29       46.30      4.01 o 
  -4   4   5      257.45      255.29      5.89 o 
  -3   4   5      629.32      617.15      7.46 o 
  -2   4   5       47.82       71.09      2.62 o 
  -1   4   5     1022.29      978.97      9.68 o 
   0   4   5      942.87      896.22      9.61 o 
   1   4   5     1041.20     1019.15      9.82 o 
   2   4   5       53.70       73.29      2.47 o 
   3   4   5      613.42      604.15      7.54 o 
   4   4   5      265.91      275.32      6.33 o 
   5   4   5       47.42       50.68      4.68 o 
   6   4   5      200.31      185.52      7.73 o 
   7   4   5        5.06       -2.92     10.69 o 
   8   4   5        7.01       16.82     18.96 o 
  -8   5   5        3.78      -17.18     17.18 o 
  -7   5   5       11.05        2.71      8.42 o 
  -6   5   5       56.71       59.08      6.33 o 
  -5   5   5       51.57       58.46      4.40 o 
  -4   5   5      349.05      327.87      6.95 o 
  -3   5   5      119.00      126.72      4.00 o 
  -2   5   5      413.80      419.97      6.09 o 
  -1   5   5     1197.35     1163.39     10.94 o 
   0   5   5      404.82      372.61      5.30 o 
   1   5   5     1200.11     1192.17     11.85 o 
   2   5   5      406.63      418.55      6.01 o 
   3   5   5      113.18      118.23      4.63 o 
   4   5   5      335.68      312.94      7.10 o 
   5   5   5       51.62       52.82      4.48 o 
   6   5   5       54.96       49.61      6.53 o 
   7   5   5       11.06        4.24      9.85 o 
   8   5   5        3.80      -16.67     16.67 o 
  -8   6   5        6.32       -0.88     18.00 o 
  -7   6   5        3.12        8.87      9.02 o 
  -6   6   5       30.54       18.26      5.93 o 
  -5   6   5       73.94       57.76      6.25 o 
  -4   6   5      276.62      276.80      7.16 o 
  -3   6   5      299.78      300.56      6.48 o 
  -2   6   5     1081.41     1057.04     11.40 o 
  -1   6   5      961.86      928.43      9.56 o 
   0   6   5        0.14       -0.24      1.96 o 
   1   6   5      958.51      941.92     11.01 o 
   2   6   5     1083.42     1060.10     11.43 o 
   3   6   5      309.97      311.97      6.75 o 
   4   6   5      271.03      269.43      6.87 o 
   5   6   5       73.88       60.00      5.24 o 
   6   6   5       29.02       23.68      7.90 o 
   7   6   5        3.23        9.01     14.78 o 
   8   6   5        5.94       16.59     20.77 o 
  -8   7   5        1.29      -11.38     12.86 o 
  -7   7   5       18.96       -4.78     11.19 o 
  -6   7   5       25.89       39.78      9.27 o 
  -5   7   5      141.19      140.88      8.07 o 
  -4   7   5       46.69       40.40      4.22 o 
  -3   7   5      316.12      307.10      7.13 o 
  -2   7   5      166.73      163.74      4.52 o 
  -1   7   5     1708.69     1637.66     14.61 o 
   0   7   5      399.69      390.11      7.39 o 
   1   7   5     1700.01     1604.42     17.65 o 
   2   7   5      171.06      168.37      5.13 o 
   3   7   5      317.95      313.64      7.65 o 
   4   7   5       43.62       34.67      4.32 o 
   5   7   5      137.47      149.88      6.73 o 
   6   7   5       26.83       35.79      6.56 o 
   7   7   5       19.60        1.02     11.04 o 
   8   7   5        1.20       -5.12     19.16 o 
  -7   8   5       51.82       37.77     15.15 o 
  -6   8   5        8.61       -2.52      9.64 o 
  -5   8   5      168.30      139.55      9.10 o 
  -4   8   5      163.92      156.48      7.61 o 
  -3   8   5     1195.98     1187.98     14.89 o 
  -2   8   5      171.65      167.07      4.76 o 
  -1   8   5       61.55       67.33      3.38 o 
   0   8   5        1.11        2.36      2.68 o 
   1   8   5       58.15       64.11      4.21 o 
   2   8   5      169.28      155.89      5.47 o 
   3   8   5     1193.65     1183.91     15.16 o 
   4   8   5      169.16      164.25      6.92 o 
   5   8   5      166.53      147.54      8.16 o 
   6   8   5        8.82       11.86     11.93 o 
   7   8   5       51.56       42.40     14.91 o 
  -7   9   5       21.62       10.06     13.69 o 
  -6   9   5        3.94        9.38      9.09 o 
  -5   9   5       90.02       98.86      8.82 o 
  -4   9   5       52.82       36.39      5.36 o 
  -3   9   5      105.50      109.42      5.04 o 
  -2   9   5      605.52      590.81      9.11 o 
  -1   9   5      280.86      289.21      6.33 o 
   0   9   5      226.93      224.89      7.28 o 
   1   9   5      279.82      288.75      8.05 o 
   2   9   5      597.15      590.45     10.48 o 
   3   9   5      105.99      103.26      5.71 o 
   4   9   5       53.93       44.02      5.74 o 
   5   9   5       88.07       89.98      7.35 o 
   6   9   5        4.09        0.90     10.95 o 
   7   9   5       21.44        6.10     12.95 o 
  -7  10   5        4.51        9.59     12.60 o 
  -6  10   5       18.19        2.07     10.23 o 
  -5  10   5        2.01        2.30     11.24 o 
  -4  10   5       31.02       35.47      6.11 o 
  -3  10   5       36.52       50.35      4.96 o 
  -2  10   5       22.07       16.79      3.43 o 
  -1  10   5      124.90      123.74      5.66 o 
   0  10   5       11.53        8.89      3.53 o 
   1  10   5      124.45      118.93      6.04 o 
   2  10   5       20.93       19.13      5.29 o 
   3  10   5       37.29       53.22      6.36 o 
   4  10   5       29.86       21.48      7.66 o 
   5  10   5        2.41        5.77     12.44 o 
   6  10   5       18.10       -6.78     10.96 o 
   7  10   5        4.60       -9.57     19.02 o 
  -6  11   5        3.23      -11.11     11.11 o 
  -5  11   5       10.42       -1.78     10.09 o 
  -4  11   5       81.18       61.29     11.67 o 
  -3  11   5       18.29       17.53      4.63 o 
  -2  11   5        2.02        5.73      3.98 o 
  -1  11   5       94.79       87.99      6.35 o 
   0  11   5      316.54      331.52      9.73 o 
   1  11   5       95.42       83.03      5.62 o 
   2  11   5        1.35        3.58      4.96 o 
   3  11   5       17.95       27.13      5.72 o 
   4  11   5       81.08       96.71     13.86 o 
   5  11   5       10.85       10.31     10.96 o 
   6  11   5        3.04        1.78     12.19 o 
  -6  12   5        0.14       -7.58     24.70 o 
  -5  12   5       10.42      -14.20     14.20 o 
  -4  12   5       32.67       37.94     11.98 o 
  -3  12   5       58.43       60.65     12.70 o 
  -2  12   5      251.70      255.09     11.42 o 
  -1  12   5       58.21       46.11      6.86 o 
   0  12   5        8.86        7.65      4.99 o 
   1  12   5       60.82       54.36      6.25 o 
   2  12   5      249.64      237.96     10.46 o 
   3  12   5       56.18       67.20     12.71 o 
   4  12   5       32.94       63.28     13.71 o 
   5  12   5       10.36       14.83     12.86 o 
   6  12   5        0.11        0.86     18.00 o 
  -5  13   5       13.02       34.10     14.46 o 
  -4  13   5       16.70       18.93     13.00 o 
  -3  13   5       32.05       34.74     14.22 o 
  -2  13   5       43.45       40.99     12.84 o 
  -1  13   5       18.80       16.87     10.16 o 
   0  13   5       36.39       24.92     13.76 o 
   1  13   5       19.20       35.79     13.33 o 
   2  13   5       43.09       44.71     11.46 o 
   3  13   5       31.58       30.68     12.11 o 
   4  13   5       16.20       39.14     13.07 o 
   5  13   5       12.45       30.14     13.93 o 
  -4  14   5        1.35       -6.57     12.08 o 
  -3  14   5       42.63       23.73     13.08 o 
  -2  14   5       20.62       27.20     12.30 o 
  -1  14   5        1.88      -10.24     10.24 o 
   0  14   5        4.19        8.13     10.42 o 
   1  14   5        1.62        3.20     11.20 o 
   2  14   5       21.04       28.80     12.38 o 
   3  14   5       41.49       27.93     12.03 o 
   4  14   5        1.43        7.61     12.84 o 
  -3  15   5       10.66       22.45     14.60 o 
  -2  15   5       11.54       -1.11     14.65 o 
  -1  15   5       20.15       44.10     13.87 o 
   0  15   5        2.15       -2.29     10.71 o 
   1  15   5       20.09       37.92     15.03 o 
   2  15   5       11.11       25.23     25.02 o 
   3  15   5       11.08       25.84     12.57 o 
   1   0   6     1285.17     1193.25     15.92 o 
   2   0   6        7.43        8.17      1.64 o 
   3   0   6     4557.00     4873.31     35.89 o 
   4   0   6      681.01      699.27     10.17 o 
   5   0   6        1.32       -0.82      2.90 o 
   6   0   6        5.32        6.92      3.52 o 
   7   0   6       23.26       -4.36      9.14 o 
   8   0   6        3.07       -6.25     17.83 o 
   9   0   6        0.35      -19.02     19.02 o 
  -9   1   6        6.65       -7.32     21.96 o 
  -8   1   6       27.46        3.67     17.97 o 
  -7   1   6        6.45        9.67      7.77 o 
  -6   1   6      181.34      190.56      6.77 o 
  -5   1   6       86.28       85.91      5.09 o 
  -4   1   6      149.15      148.60      4.42 o 
  -3   1   6       16.58       15.48      2.05 o 
  -2   1   6     1010.53     1065.58     10.44 o 
  -1   1   6      682.37      619.58      6.39 o 
   0   1   6     5318.96     5541.73     87.99 o 
   1   1   6      701.18      629.37      9.18 o 
   2   1   6     1015.43     1060.10     11.03 o 
   3   1   6       23.11       21.88      1.99 o 
   4   1   6      142.60      145.37      4.64 o 
   5   1   6       89.14       92.39      4.82 o 
   6   1   6      179.07      181.61      7.10 o 
   7   1   6        6.65        6.90     10.02 o 
   8   1   6       26.94       21.48     19.33 o 
   9   1   6        6.60       -5.82     22.81 o 
  -9   2   6       23.23       23.57     25.69 o 
  -8   2   6       23.96       24.36     13.58 o 
  -7   2   6       52.91       27.53     15.18 o 
  -6   2   6        2.46        6.04      3.92 o 
  -5   2   6       45.19       42.65      3.67 o 
  -4   2   6      119.14      121.22      3.89 o 
  -3   2   6      253.13      298.54      4.92 o 
  -2   2   6     5440.94     5528.21     39.88 o 
  -1   2   6      526.75      508.15      6.44 o 
   0   2   6      252.30      281.06      5.95 o 
   1   2   6      531.84      516.85      6.04 o 
   2   2   6     5367.02     5430.15     43.20 o 
   3   2   6      252.93      299.86      5.06 o 
   4   2   6      117.47      122.33      4.85 o 
   5   2   6       50.14       54.37      4.25 o 
   6   2   6        2.68        3.53      3.85 o 
   7   2   6       52.64       49.09     18.26 o 
   8   2   6       23.92       24.56     20.89 o 
   9   2   6       22.78        7.04     24.73 o 
  -8   3   6       10.04       -4.04     18.65 o 
  -7   3   6      134.11      175.47     41.40 o 
  -6   3   6       14.31        8.29      3.95 o 
  -5   3   6      330.60      319.50      6.82 o 
  -4   3   6      215.16      205.82      5.03 o 
  -3   3   6        4.66        3.51      1.95 o 
  -2   3   6      381.77      420.96      5.97 o 
  -1   3   6     1808.70     1933.48     16.84 o 
   0   3   6     8644.19     8480.61     86.33 o 
   1   3   6     1780.46     1926.47     16.88 o 
   2   3   6      388.43      423.90      5.31 o 
   3   3   6        6.24        5.32      1.89 o 
   4   3   6      222.81      211.65      5.57 o 
   5   3   6      330.88      316.45      7.90 o 
   6   3   6       14.45       11.90      4.17 o 
   7   3   6      133.42      126.13     23.15 o 
   8   3   6        9.90      -15.35     16.73 o 
  -8   4   6        5.09       -3.08     16.84 o 
  -7   4   6        8.29       10.58     16.35 o 
  -6   4   6       37.93       42.05      5.04 o 
  -5   4   6       32.54       29.79      3.67 o 
  -4   4   6       94.33       90.62      4.01 o 
  -3   4   6      248.50      257.87      4.65 o 
  -2   4   6     1191.85     1216.50     11.59 o 
  -1   4   6      619.32      641.10      8.79 o 
   0   4   6     1108.97     1061.97     12.34 o 
   1   4   6      604.63      618.34      8.92 o 
   2   4   6     1245.58     1253.50     10.34 o 
   3   4   6      255.86      269.37      4.98 o 
   4   4   6       98.33       97.67      5.11 o 
   5   4   6       29.42       30.68      4.21 o 
   6   4   6       39.41       54.26      6.51 o 
   7   4   6        8.73       -6.92     11.25 o 
   8   4   6        4.87        6.44     18.71 o 
  -8   5   6        2.72      -11.22     18.85 o 
  -7   5   6       18.06       21.75      9.86 o 
  -6   5   6       36.39       33.93      5.39 o 
  -5   5   6       83.21       94.54      4.82 o 
  -4   5   6       30.90       28.06      3.33 o 
  -3   5   6       56.64       60.16      3.15 o 
  -2   5   6      905.83      928.26      9.63 o 
  -1   5   6      337.91      330.73      5.29 o 
   0   5   6      456.46      398.06      6.23 o 
   1   5   6      344.61      330.44      5.19 o 
   2   5   6      905.59      926.83      9.01 o 
   3   5   6       61.88       63.47      3.30 o 
   4   5   6       27.19       25.34      3.39 o 
   5   5   6       82.49       80.37      5.03 o 
   6   5   6       38.39       27.93      5.70 o 
   7   5   6       18.68       16.78     14.05 o 
   8   5   6        2.77      -16.28     16.28 o 
  -8   6   6        4.53       19.73     20.04 o 
  -7   6   6       10.23       28.79     10.44 o 
  -6   6   6       21.37       20.72      6.38 o 
  -5   6   6       36.72       35.46      4.41 o 
  -4   6   6      529.46      514.97     13.52 o 
  -3   6   6      146.59      152.94      4.79 o 
  -2   6   6      397.22      390.80      7.09 o 
  -1   6   6      459.52      452.87      7.03 o 
   0   6   6      132.69      145.55      3.84 o 
   1   6   6      438.58      445.92      6.39 o 
   2   6   6      409.37      408.61      6.69 o 
   3   6   6      152.92      149.73      4.55 o 
   4   6   6      533.46      503.52      9.04 o 
   5   6   6       38.30       37.41      4.47 o 
   6   6   6       21.62       26.02      6.90 o 
   7   6   6       10.63       -2.28     10.41 o 
   8   6   6        4.33       40.41     23.01 o 
  -8   7   6        4.53       22.92     14.95 o 
  -7   7   6       25.80       26.53     10.78 o 
  -6   7   6       72.35       88.22     12.75 o 
  -5   7   6       58.36       70.14      6.77 o 
  -4   7   6       89.14       87.42      4.85 o 
  -3   7   6      126.31      128.92      5.35 o 
  -2   7   6       83.47       82.64      3.79 o 
  -1   7   6      900.19      880.85     11.13 o 
   0   7   6        1.72       -2.28      2.28 o 
   1   7   6      901.20      863.55     11.51 o 
   2   7   6       87.93       85.97      3.88 o 
   3   7   6      116.47      113.93      4.66 o 
   4   7   6       94.73       89.10      5.10 o 
   5   7   6       57.95       50.26      4.94 o 
   6   7   6       72.09       68.91     12.24 o 
   7   7   6       25.28        9.10     16.99 o 
   8   7   6        4.43      -18.54     18.54 o 
  -7   8   6       18.35        8.65     17.97 o 
  -6   8   6       53.80       74.88     12.63 o 
  -5   8   6      405.06      391.70     14.34 o 
  -4   8   6      111.57      125.28      5.55 o 
  -3   8   6      185.37      184.32      6.21 o 
  -2   8   6       33.70       30.70      3.30 o 
  -1   8   6      134.18      135.86      4.46 o 
   0   8   6      192.12      172.47      5.22 o 
   1   8   6      123.88      113.06      4.81 o 
   2   8   6       28.91       34.65      3.67 o 
   3   8   6      187.25      188.50      6.20 o 
   4   8   6      112.91      113.42      5.72 o 
   5   8   6      411.37      382.57     11.41 o 
   6   8   6       55.23       50.59     12.43 o 
   7   8   6       18.52       25.08     15.72 o 
  -7   9   6       60.06       69.37     20.19 o 
  -6   9   6       18.08       11.06     11.32 o 
  -5   9   6       18.81       30.31     10.27 o 
  -4   9   6      101.12      108.64      7.18 o 
  -3   9   6      167.03      171.99      6.67 o 
  -2   9   6       95.99       89.62      4.29 o 
  -1   9   6       23.79       18.70      3.18 o 
   0   9   6     2114.85     2098.59     21.94 o 
   1   9   6       25.38       26.65      3.82 o 
   2   9   6       91.61       90.30      5.11 o 
   3   9   6      172.79      180.16      7.03 o 
   4   9   6       98.19      100.95      6.90 o 
   5   9   6       19.88       29.07     11.22 o 
   6   9   6       18.35       34.95     12.27 o 
   7   9   6       59.55       61.83     18.15 o 
  -7  10   6        7.77       -0.73     13.48 o 
  -6  10   6       23.73       21.29     11.17 o 
  -5  10   6       23.81       29.65     10.47 o 
  -4  10   6      155.81      144.87      9.62 o 
  -3  10   6       70.90       69.85      5.32 o 
  -2  10   6      199.88      220.59      6.02 o 
  -1  10   6      493.06      500.64      9.34 o 
   0  10   6      686.01      702.00     12.84 o 
   1  10   6      490.20      482.02      9.99 o 
   2  10   6      206.31      225.69      7.61 o 
   3  10   6       70.23       59.75      6.18 o 
   4  10   6      156.49      142.09     10.24 o 
   5  10   6       22.74       35.12     12.39 o 
   6  10   6       23.71       31.66     12.96 o 
   7  10   6        7.89       13.14     17.38 o 
  -6  11   6        0.56        0.88     12.26 o 
  -5  11   6       21.05       -2.91      9.21 o 
  -4  11   6       30.88       43.81     11.32 o 
  -3  11   6       42.66       47.70      6.83 o 
  -2  11   6      173.21      192.77      7.65 o 
  -1  11   6      183.73      193.32      6.94 o 
   0  11   6       62.84       73.76      6.13 o 
   1  11   6      181.36      204.15     10.87 o 
   2  11   6      173.53      188.99     10.49 o 
   3  11   6       42.92       45.37      6.82 o 
   4  11   6       30.76       58.65     12.61 o 
   5  11   6       21.09       21.29     12.34 o 
   6  11   6        0.57        1.30     11.62 o 
  -5  12   6        3.70      -10.74     10.74 o 
  -4  12   6       48.51       15.76     10.69 o 
  -3  12   6       56.48       53.05     11.56 o 
  -2  12   6        0.99        8.22      7.19 o 
  -1  12   6      113.30      115.76      8.45 o 
   0  12   6        4.42       -0.29      5.16 o 
   1  12   6      113.87      115.11      8.38 o 
   2  12   6        1.12        5.59     11.98 o 
   3  12   6       58.30       51.77     17.45 o 
   4  12   6       48.32       46.80     13.12 o 
   5  12   6        3.85        6.99     12.30 o 
  -5  13   6       20.14       28.33     13.76 o 
  -4  13   6       32.67       22.37     13.69 o 
  -3  13   6       39.57       49.04     13.77 o 
  -2  13   6        7.56        1.03     10.49 o 
  -1  13   6        3.72        8.06      9.63 o 
   0  13   6       20.10       20.90     10.30 o 
   1  13   6        3.05        9.28      9.27 o 
   2  13   6        8.15        0.20     10.11 o 
   3  13   6       39.27       41.98     15.13 o 
   4  13   6       33.25       36.07     13.12 o 
   5  13   6       19.88       46.74     14.84 o 
  -4  14   6       17.24       -7.67     12.64 o 
  -3  14   6        3.97        0.32     11.55 o 
  -2  14   6        9.21        0.09     11.51 o 
  -1  14   6        1.51        0.45     10.55 o 
   0  14   6       20.57       57.74     12.41 o 
   1  14   6        1.28        8.98     10.24 o 
   2  14   6        8.96        3.32     11.83 o 
   3  14   6        4.06       -7.19     10.57 o 
   4  14   6       17.27       10.40     22.62 o 
  -2  15   6        1.57        1.77     11.65 o 
  -1  15   6        4.61       10.49     12.22 o 
   0  15   6       30.22       35.96     12.88 o 
   1  15   6        4.60       11.71     23.58 o 
   2  15   6        1.82       16.07     11.92 o 
   1   0   7       35.56       38.14      2.73 o 
   2   0   7      298.25      294.95      4.68 o 
   3   0   7     1054.93     1047.70     11.94 o 
   4   0   7      925.43      954.24     15.31 o 
   5   0   7      134.18      126.68      5.49 o 
   6   0   7       16.53        5.61      6.52 o 
   7   0   7       13.96       13.28     15.20 o 
   8   0   7        9.99       24.47     20.18 o 
  -8   1   7       35.81       22.61     19.75 o 
  -7   1   7      109.68      117.85     23.01 o 
  -6   1   7      242.75      268.21      7.50 o 
  -5   1   7      237.05      227.96      6.37 o 
  -4   1   7      125.06      117.03      4.30 o 
  -3   1   7      107.74      114.69      3.69 o 
  -2   1   7     1699.27     1721.21     14.08 o 
  -1   1   7      158.53      152.02      4.06 o 
   0   1   7     2633.19     2802.83     84.59 o 
   1   1   7      150.73      152.04      7.16 o 
   2   1   7     1742.50     1795.04     16.40 o 
   3   1   7      103.70      101.66      4.27 o 
   4   1   7      128.30      120.88      4.46 o 
   5   1   7      234.54      222.99      6.98 o 
   6   1   7      241.99      246.34      6.95 o 
   7   1   7      108.62      117.77     23.37 o 
   8   1   7       36.06       10.29     19.22 o 
  -8   2   7        3.26       -2.82     19.73 o 
  -7   2   7       23.33       24.05     11.88 o 
  -6   2   7       16.62       13.99      3.76 o 
  -5   2   7       61.76       61.28      4.17 o 
  -4   2   7       79.44       64.96      3.50 o 
  -3   2   7     2661.96     2698.10     25.32 o 
  -2   2   7      875.88      928.66      9.83 o 
  -1   2   7      450.14      483.12      5.60 o 
   0   2   7     3052.67     3252.70     39.98 o 
   1   2   7      453.25      493.34      8.36 o 
   2   2   7      879.78      942.78      9.75 o 
   3   2   7     2678.17     2759.34     31.81 o 
   4   2   7       84.13       77.02      3.64 o 
   5   2   7       63.84       63.08      4.20 o 
   6   2   7       15.34       11.63      3.68 o 
   7   2   7       26.02       46.41     18.34 o 
   8   2   7        3.41       35.98     20.35 o 
  -8   3   7       23.16       54.86     21.82 o 
  -7   3   7       65.62       57.58     14.20 o 
  -6   3   7      174.64      180.40      6.87 o 
  -5   3   7     1033.83     1031.63     12.36 o 
  -4   3   7      276.09      271.44      5.97 o 
  -3   3   7      181.07      188.86      4.70 o 
  -2   3   7     1055.38     1075.83     10.88 o 
  -1   3   7      106.22      110.74      2.72 o 
   0   3   7       73.73       77.29      2.20 o 
   1   3   7      105.90      113.60      3.05 o 
   2   3   7     1043.59     1071.18     10.72 o 
   3   3   7      183.02      185.40      3.83 o 
   4   3   7      276.36      287.09      6.21 o 
   5   3   7     1035.65     1026.96     14.29 o 
   6   3   7      174.06      178.72      7.72 o 
   7   3   7       66.31       58.52     15.55 o 
   8   3   7       23.21       24.93     20.38 o 
  -8   4   7        0.51        8.65     18.94 o 
  -7   4   7        6.40       -1.45     10.09 o 
  -6   4   7        5.99        0.35      4.68 o 
  -5   4   7      293.87      286.18      6.64 o 
  -4   4   7      164.66      164.19      5.40 o 
  -3   4   7      559.95      544.18      7.72 o 
  -2   4   7     1094.97     1140.01     13.23 o 
  -1   4   7     1384.19     1409.48     13.36 o 
   0   4   7      587.41      638.31      8.60 o 
   1   4   7     1392.93     1447.19     14.40 o 
   2   4   7     1104.01     1173.27     12.72 o 
   3   4   7      573.07      555.58      8.68 o 
   4   4   7      163.35      166.33      5.11 o 
   5   4   7      300.88      297.01      7.76 o 
   6   4   7        5.86        7.38      5.00 o 
   7   4   7        5.21        0.85     12.07 o 
   8   4   7        0.51        2.20     20.21 o 
  -8   5   7       13.28       14.47     19.42 o 
  -7   5   7        2.36        6.99      9.54 o 
  -6   5   7      145.83      151.82     13.62 o 
  -5   5   7      343.27      359.30      8.12 o 
  -4   5   7       63.72       70.03      3.90 o 
  -3   5   7      161.95      173.49      4.75 o 
  -2   5   7      884.13      876.08     13.00 o 
  -1   5   7       75.96       86.06      3.91 o 
   0   5   7       32.01       31.55      2.41 o 
   1   5   7       73.63       70.37      3.17 o 
   2   5   7      872.18      876.17      9.00 o 
   3   5   7      162.09      172.06      4.51 o 
   4   5   7       63.02       76.09      4.04 o 
   5   5   7      350.69      361.67      9.40 o 
   6   5   7      148.13      162.33     18.06 o 
   7   5   7        2.28       -9.30     11.65 o 
   8   5   7       13.13       -2.68     18.23 o 
  -8   6   7       31.54        6.75     21.42 o 
  -7   6   7       31.79       31.97     10.79 o 
  -6   6   7       14.92       10.69      8.84 o 
  -5   6   7       39.15       32.43      4.13 o 
  -4   6   7      616.88      606.43      9.71 o 
  -3   6   7       11.13       18.66      3.03 o 
  -2   6   7        8.68        6.86      2.58 o 
  -1   6   7       64.39       66.34      2.81 o 
   0   6   7      261.18      277.25      5.03 o 
   1   6   7       61.75       66.75      2.70 o 
   2   6   7        8.93        7.06      2.34 o 
   3   6   7       10.65       18.78      2.85 o 
   4   6   7      632.26      644.00      9.98 o 
   5   6   7       39.78       35.67      4.84 o 
   6   6   7       14.39       16.22     12.87 o 
   7   6   7       31.33       26.28     14.53 o 
   8   6   7       31.93       13.17     21.65 o 
  -8   7   7       40.43       20.49     17.54 o 
  -7   7   7        1.90        2.44      9.96 o 
  -6   7   7       76.79       88.73     12.78 o 
  -5   7   7        6.29        5.98      5.36 o 
  -4   7   7       73.15       70.30      4.26 o 
  -3   7   7        1.10        4.75      3.15 o 
  -2   7   7      147.17      140.77      5.08 o 
  -1   7   7       50.67       48.79      3.27 o 
   0   7   7      798.64      801.89      9.98 o 
   1   7   7       54.52       50.19      3.11 o 
   2   7   7      141.25      143.07      4.57 o 
   3   7   7        0.91       -1.02      2.78 o 
   4   7   7       75.38       86.77      4.65 o 
   5   7   7        6.30        7.43      4.80 o 
   6   7   7       75.63       86.43     12.58 o 
   7   7   7        1.96       14.63     15.46 o 
   8   7   7       40.38       29.19     21.35 o 
  -7   8   7        5.95       13.31     13.16 o 
  -6   8   7       50.69       58.84     15.45 o 
  -5   8   7       18.22       12.23     10.90 o 
  -4   8   7      194.87      196.96      6.65 o 
  -3   8   7      779.19      789.61     16.36 o 
  -2   8   7       73.08       66.88      4.14 o 
  -1   8   7      132.72      127.88      5.05 o 
   0   8   7      276.71      249.76      7.50 o 
   1   8   7      135.04      136.04      4.53 o 
   2   8   7       71.98       68.42      3.98 o 
   3   8   7      790.30      794.26     11.32 o 
   4   8   7      190.43      178.81      6.51 o 
   5   8   7       17.73        2.21      8.25 o 
   6   8   7       50.55       66.06     12.81 o 
   7   8   7        6.25      -10.03     23.05 o 
  -7   9   7       72.90       97.34     40.74 o 
  -6   9   7       14.89       18.47     10.87 o 
  -5   9   7      165.88      159.71     15.46 o 
  -4   9   7       64.05       75.00     12.31 o 
  -3   9   7       95.61       90.91      4.86 o 
  -2   9   7       59.57       67.70      4.70 o 
  -1   9   7      132.84      122.38      4.94 o 
   0   9   7      159.53      151.46      5.49 o 
   1   9   7      130.27      131.78      5.03 o 
   2   9   7       56.14       67.85      4.44 o 
   3   9   7       92.22       77.93      5.41 o 
   4   9   7       63.79       81.37      7.20 o 
   5   9   7      166.42      185.05     16.12 o 
   6   9   7       14.50       27.32     14.12 o 
   7   9   7       73.26       80.50     20.81 o 
  -6  10   7        1.89       -8.30      9.97 o 
  -5  10   7       12.22        6.79     15.33 o 
  -4  10   7        4.52       10.94      9.10 o 
  -3  10   7       64.82       73.86      6.85 o 
  -2  10   7      192.79      197.39      7.08 o 
  -1  10   7      158.76      154.41      5.81 o 
   0  10   7        9.94        6.67      3.60 o 
   1  10   7      155.40      147.83      6.50 o 
   2  10   7      197.46      207.09      7.11 o 
   3  10   7       61.83       67.52      7.35 o 
   4  10   7        4.42        3.38      9.44 o 
   5  10   7       12.90       25.25     11.32 o 
   6  10   7        1.82       -2.10     11.36 o 
  -6  11   7        8.78        2.53     12.13 o 
  -5  11   7        0.00       -9.68      9.80 o 
  -4  11   7        1.31       -4.73      8.92 o 
  -3  11   7       50.58       35.10     12.13 o 
  -2  11   7       26.20       19.48      5.49 o 
  -1  11   7       33.61       28.05      5.29 o 
   0  11   7      104.82      111.19      6.02 o 
   1  11   7       34.92       29.49      5.02 o 
   2  11   7       25.54       20.98      6.32 o 
   3  11   7       48.86       55.66     35.47 o 
   4  11   7        1.08       -7.99     12.10 o 
   5  11   7        0.03       11.19     11.54 o 
   6  11   7        8.76       18.54     13.11 o 
  -5  12   7       20.82       21.06     11.99 o 
  -4  12   7        6.37        7.83      9.91 o 
  -3  12   7       28.02       16.92     10.52 o 
  -2  12   7       23.59       25.59     11.19 o 
  -1  12   7       42.74       50.83     11.62 o 
   0  12   7        0.72       -3.75      8.61 o 
   1  12   7       43.24       49.68     11.19 o 
   2  12   7       23.88       35.08     12.44 o 
   3  12   7       28.17       49.48     14.86 o 
   4  12   7        6.62        5.81     13.59 o 
   5  12   7       20.86       25.87     13.33 o 
  -5  13   7       15.36       11.63     17.81 o 
  -4  13   7        0.32       -6.37     11.51 o 
  -3  13   7        2.55        7.07     11.27 o 
  -2  13   7       54.96       42.89     15.35 o 
  -1  13   7       51.04       39.65     14.80 o 
   0  13   7      172.18      147.58     15.65 o 
   1  13   7       52.36       59.95     15.74 o 
   2  13   7       54.71       46.50     13.88 o 
   3  13   7        2.78       26.61     19.01 o 
   4  13   7        0.29       -2.68     14.02 o 
   5  13   7       15.57       21.32     17.98 o 
  -4  14   7       91.48      103.48     19.19 o 
  -3  14   7       36.67       49.93     14.56 o 
  -2  14   7       37.72       26.97     12.87 o 
  -1  14   7       10.71        9.29     10.79 o 
   0  14   7       15.69       18.42     11.29 o 
   1  14   7       10.86       -2.15     10.22 o 
   2  14   7       38.04       27.39     13.25 o 
   3  14   7       37.31       51.43     13.91 o 
   4  14   7       92.64       96.53     20.96 o 
  -2  15   7        8.88       22.13     14.50 o 
  -1  15   7        5.02        4.68     21.79 o 
   0  15   7        7.74        8.95     11.46 o 
   1  15   7        4.86       11.74     16.26 o 
   2  15   7        9.38       32.55     13.46 o 
   1   0   8     2200.47     2090.27     28.90 o 
   2   0   8      106.00      111.01      3.11 o 
   3   0   8     1166.59     1110.75     12.57 o 
   4   0   8      255.80      271.06      9.62 o 
   5   0   8       23.80       22.34      3.28 o 
   6   0   8       84.68       80.62      7.44 o 
   7   0   8        0.00       15.52     17.35 o 
   8   0   8        6.88       -2.71     18.23 o 
  -8   1   8       10.02        9.91     23.41 o 
  -7   1   8        7.56        1.64     17.15 o 
  -6   1   8       16.40       19.31      4.81 o 
  -5   1   8       23.74       20.29      3.11 o 
  -4   1   8       39.53       41.75      3.72 o 
  -3   1   8     1442.84     1393.76     14.06 o 
  -2   1   8     1031.36     1012.91      9.06 o 
  -1   1   8     2278.93     2290.15     31.21 o 
   0   1   8      487.66      511.76     25.61 o 
   1   1   8     2236.69     2164.10     35.26 o 
   2   1   8     1006.13     1014.11     10.93 o 
   3   1   8     1427.88     1395.58     20.76 o 
   4   1   8       36.07       37.60      4.63 o 
   5   1   8       24.67       23.44      3.40 o 
   6   1   8       16.54       15.50      5.53 o 
   7   1   8        7.75       29.08     18.45 o 
   8   1   8        9.80        7.63     16.99 o 
  -8   2   8        8.31       25.74     13.69 o 
  -7   2   8       84.68       81.42     15.57 o 
  -6   2   8       45.66       50.83      5.98 o 
  -5   2   8       67.17       66.78      4.40 o 
  -4   2   8       49.96       58.10      4.16 o 
  -3   2   8       58.46       56.88      3.02 o 
  -2   2   8      928.24      896.94      8.83 o 
  -1   2   8     2573.93     2613.95     26.04 o 
   0   2   8       88.20      101.29      4.74 o 
   1   2   8     2637.53     2682.52     36.96 o 
   2   2   8      970.49      943.80     11.96 o 
   3   2   8       53.91       47.57      3.31 o 
   4   2   8       51.56       59.05      3.58 o 
   5   2   8       64.90       65.79      4.90 o 
   6   2   8       44.90       40.35      5.37 o 
   7   2   8       83.89      100.56     22.41 o 
   8   2   8        8.19       -9.07     18.03 o 
  -8   3   8       50.64       97.00     17.21 o 
  -7   3   8       84.31      116.54     17.12 o 
  -6   3   8       56.87       36.94      5.64 o 
  -5   3   8      240.58      245.02      6.32 o 
  -4   3   8      159.03      167.05      5.95 o 
  -3   3   8      416.31      422.01      7.32 o 
  -2   3   8      392.08      405.37      5.72 o 
  -1   3   8     1707.30     1807.32     15.15 o 
   0   3   8     8958.45     9036.93     83.16 o 
   1   3   8     1675.23     1795.11     18.19 o 
   2   3   8      390.50      399.60      6.07 o 
   3   3   8      410.66      454.55     13.62 o 
   4   3   8      153.15      158.71      4.93 o 
   5   3   8      237.24      242.96      6.56 o 
   6   3   8       55.95       31.68      5.66 o 
   7   3   8       84.49       84.29     16.71 o 
   8   3   8       50.78        9.30     19.90 o 
  -8   4   8       42.16       31.12     21.90 o 
  -7   4   8       25.24       19.87     12.15 o 
  -6   4   8        2.43        5.52      8.09 o 
  -5   4   8       20.34       19.78      3.67 o 
  -4   4   8       11.72       12.73      2.68 o 
  -3   4   8      121.57      123.59      4.74 o 
  -2   4   8     1441.85     1380.74     14.35 o 
  -1   4   8     1027.39     1110.07     12.71 o 
   0   4   8      703.38      790.75     10.99 o 
   1   4   8     1050.84     1133.12     12.42 o 
   2   4   8     1435.65     1372.38     13.09 o 
   3   4   8      110.09      116.23      5.38 o 
   4   4   8       11.12       10.90      2.63 o 
   5   4   8       19.42       18.67      3.64 o 
   6   4   8        2.60        5.42      6.48 o 
   7   4   8       24.59       15.55     13.12 o 
   8   4   8       42.24       35.69     21.65 o 
  -8   5   8        2.01       12.38     20.86 o 
  -7   5   8       37.91       21.13     14.66 o 
  -6   5   8       46.38       63.09      9.08 o 
  -5   5   8      162.48      162.77      6.30 o 
  -4   5   8       85.22       83.28      4.39 o 
  -3   5   8      842.17      842.23     10.99 o 
  -2   5   8       56.29       61.37      5.09 o 
  -1   5   8     1269.03     1296.56     13.60 o 
   0   5   8     2181.25     2146.40     20.79 o 
   1   5   8     1241.68     1277.81     13.33 o 
   2   5   8       54.39       59.68      3.78 o 
   3   5   8      846.23      822.27     17.23 o 
   4   5   8       80.76       75.21      3.86 o 
   5   5   8      156.87      152.15      6.60 o 
   6   5   8       46.62       33.02     10.68 o 
   7   5   8       37.47       27.02     18.02 o 
   8   5   8        2.01       -4.61     17.52 o 
  -8   6   8       30.38       41.57     25.21 o 
  -7   6   8        2.31       17.07      9.57 o 
  -6   6   8       13.63        7.62      8.68 o 
  -5   6   8       70.36       64.71      6.81 o 
  -4   6   8       94.31       96.01      4.55 o 
  -3   6   8      433.49      434.46      8.31 o 
  -2   6   8       19.45       13.24      3.42 o 
  -1   6   8      557.15      522.36     10.74 o 
   0   6   8        2.52        2.80      2.07 o 
   1   6   8      542.63      476.63     12.55 o 
   2   6   8       19.47       14.28      3.90 o 
   3   6   8      431.84      444.55      7.25 o 
   4   6   8       99.30      106.25      5.12 o 
   5   6   8       69.84       75.61      8.86 o 
   6   6   8       14.26        2.21      8.56 o 
   7   6   8        2.44       21.55     14.60 o 
   8   6   8       30.24       27.46     18.38 o 
  -7   7   8       15.21       31.60     11.69 o 
  -6   7   8       38.50       23.77     17.07 o 
  -5   7   8        1.70       -1.32      7.00 o 
  -4   7   8      155.58      154.77      5.69 o 
  -3   7   8      168.40      178.13      6.46 o 
  -2   7   8      293.18      286.52      5.93 o 
  -1   7   8      744.96      722.05     13.64 o 
   0   7   8       37.80       33.63      3.33 o 
   1   7   8      748.94      733.43     10.34 o 
   2   7   8      285.75      273.72      5.80 o 
   3   7   8      167.42      184.28      5.53 o 
   4   7   8      160.96      151.15      5.31 o 
   5   7   8        1.73       -6.98      6.98 o 
   6   7   8       39.77       41.94     11.03 o 
   7   7   8       15.27       23.31     15.53 o 
  -7   8   8       70.38       90.11     22.86 o 
  -6   8   8       81.05       99.29     14.12 o 
  -5   8   8       18.62       28.53      9.54 o 
  -4   8   8        3.24        5.00      6.19 o 
  -3   8   8      199.85      192.56      6.99 o 
  -2   8   8      404.83      408.42      7.44 o 
  -1   8   8      404.66      393.43      7.01 o 
   0   8   8      301.14      298.54      6.22 o 
   1   8   8      421.08      428.75      8.39 o 
   2   8   8      403.81      401.26      7.53 o 
   3   8   8      202.62      199.34      6.19 o 
   4   8   8        3.34       -0.97      4.75 o 
   5   8   8       17.60        8.42      9.46 o 
   6   8   8       81.25      124.89     14.45 o 
   7   8   8       70.10       64.52     17.94 o 
  -7   9   8        5.57        5.77     32.59 o 
  -6   9   8       37.35       48.71     12.63 o 
  -5   9   8      129.61      131.52     15.03 o 
  -4   9   8       17.47       20.78      9.53 o 
  -3   9   8      296.76      278.07      7.80 o 
  -2   9   8       77.01       77.59      4.37 o 
  -1   9   8       72.18       87.05      4.94 o 
   0   9   8     2284.93     2240.89     22.74 o 
   1   9   8       69.89       85.05      5.32 o 
   2   9   8       76.60       80.42      4.46 o 
   3   9   8      289.18      259.75      8.46 o 
   4   9   8       16.29       25.07     10.17 o 
   5   9   8      130.50      142.98     14.91 o 
   6   9   8       36.61       56.09     13.55 o 
   7   9   8        5.66       38.95     18.16 o 
  -6  10   8        0.33        1.40     10.09 o 
  -5  10   8       17.07       19.02      9.67 o 
  -4  10   8       32.70       33.64      9.75 o 
  -3  10   8       11.40       17.26      6.88 o 
  -2  10   8       72.53       88.18      7.34 o 
  -1  10   8       25.55       23.36      4.04 o 
   0  10   8      168.75      183.02      6.12 o 
   1  10   8       24.97       21.54      5.22 o 
   2  10   8       75.55       86.10      7.21 o 
   3  10   8        9.86        2.23      8.39 o 
   4  10   8       32.03       13.79     11.11 o 
   5  10   8       17.53       25.97     11.34 o 
   6  10   8        0.38        9.92     11.64 o 
  -6  11   8       24.08       18.17     13.52 o 
  -5  11   8        3.47        0.69     10.07 o 
  -4  11   8        3.53        7.75      9.40 o 
  -3  11   8       46.05       31.80     10.50 o 
  -2  11   8       13.31       -1.67      7.79 o 
  -1  11   8      451.31      421.16     16.47 o 
   0  11   8       94.07      117.46      7.53 o 
   1  11   8      446.44      423.02     25.39 o 
   2  11   8       13.98       28.15     12.70 o 
   3  11   8       46.66       73.53     20.66 o 
   4  11   8        3.78       -2.26     11.36 o 
   5  11   8        3.23        0.54     23.06 o 
   6  11   8       24.56       25.28     13.56 o 
  -5  12   8       40.54       11.11     13.07 o 
  -4  12   8        2.63        3.98      9.92 o 
  -3  12   8       68.12       93.00     12.94 o 
  -2  12   8       62.33       73.49     13.71 o 
  -1  12   8       29.76       25.75     14.19 o 
   0  12   8       19.15       12.30      9.22 o 
   1  12   8       31.49       34.77     16.05 o 
   2  12   8       62.49       68.84     19.16 o 
   3  12   8       67.75       68.17     15.39 o 
   4  12   8        3.03      -12.42     12.42 o 
   5  12   8       40.34       47.07     17.62 o 
  -4  13   8        2.81       -0.96     12.68 o 
  -3  13   8       13.97       18.06     12.73 o 
  -2  13   8        6.73        2.08     10.27 o 
  -1  13   8       47.65       47.55     12.47 o 
   0  13   8       44.20       42.61     12.12 o 
   1  13   8       47.49       79.25     14.07 o 
   2  13   8        6.24        2.21     10.92 o 
   3  13   8       15.29       23.88     14.88 o 
   4  13   8        2.81        3.70     13.30 o 
  -3  14   8        4.50       -4.68     12.59 o 
  -2  14   8        0.01        2.65     11.64 o 
  -1  14   8       36.30       34.57     13.01 o 
   0  14   8        0.00       -4.35      9.72 o 
   1  14   8       35.14       46.91     12.55 o 
   2  14   8        0.02      -12.34     12.34 o 
   3  14   8        4.41        8.44     12.03 o 
  -2  15   8       20.49        1.90     17.54 o 
  -1  15   8       32.36       41.45     14.93 o 
   0  15   8       40.09       58.63     15.44 o 
   1  15   8       32.29       77.80     15.64 o 
   2  15   8       20.26       44.96     14.90 o 
   1   0   9      606.37      595.34     10.25 o 
   2   0   9      197.84      197.52      3.98 o 
   3   0   9      503.53      444.19      7.34 o 
   4   0   9      757.71      741.88     15.64 o 
   5   0   9       31.82       33.53      5.17 o 
   6   0   9        3.42       -4.19      6.79 o 
   7   0   9        0.00      -14.89     14.89 o 
   8   0   9        2.57        5.40     19.19 o 
  -8   1   9        3.86        7.88     18.99 o 
  -7   1   9       65.50       53.73     19.78 o 
  -6   1   9       49.78       43.16      7.56 o 
  -5   1   9        2.00        1.07      3.68 o 
  -4   1   9      260.02      238.00      6.43 o 
  -3   1   9       87.26       89.70      3.46 o 
  -2   1   9       50.96       51.07      1.93 o 
  -1   1   9      604.69      572.32     10.25 o 
   0   1   9       45.40       21.54      9.27 o 
   1   1   9      623.55      583.96     14.11 o 
   2   1   9       49.19       50.39      2.21 o 
   3   1   9       87.08       90.98      3.78 o 
   4   1   9      262.53      241.22      9.02 o 
   5   1   9        1.51        6.44      4.51 o 
   6   1   9       46.53       39.95      7.07 o 
   7   1   9       66.62       43.89     19.39 o 
   8   1   9        3.90       27.67     19.73 o 
  -8   2   9        8.26       21.96     30.32 o 
  -7   2   9       44.37       49.20     14.24 o 
  -6   2   9        6.33        0.60      6.14 o 
  -5   2   9      160.98      166.44      6.76 o 
  -4   2   9      323.20      328.66      8.29 o 
  -3   2   9      290.35      301.89      6.17 o 
  -2   2   9      278.52      268.80      4.28 o 
  -1   2   9      141.78      162.10      4.62 o 
   0   2   9      258.97      307.44      7.05 o 
   1   2   9      133.76      129.55      6.58 o 
   2   2   9      289.67      294.68      5.06 o 
   3   2   9      283.68      294.81      7.99 o 
   4   2   9      315.53      323.11     10.38 o 
   5   2   9      163.68      163.49      8.20 o 
   6   2   9        6.64        6.98      5.99 o 
   7   2   9       45.70       36.78     13.91 o 
   8   2   9        7.89       18.20     19.47 o 
  -8   3   9       18.76       34.23     14.97 o 
  -7   3   9       54.19       72.83     15.55 o 
  -6   3   9       99.16       78.80      8.22 o 
  -5   3   9      424.05      409.44      9.79 o 
  -4   3   9       60.93       63.90      4.92 o 
  -3   3   9      216.91      204.57      5.92 o 
  -2   3   9     1031.69     1029.02     10.01 o 
  -1   3   9      164.86      178.63      3.15 o 
   0   3   9      216.53      223.36      7.81 o 
   1   3   9      150.23      164.49      4.35 o 
   2   3   9     1007.97      994.32     11.27 o 
   3   3   9      216.85      220.96      6.70 o 
   4   3   9       58.26       59.00      5.94 o 
   5   3   9      419.66      403.66     12.08 o 
   6   3   9      100.63       90.45      9.49 o 
   7   3   9       53.94       66.58     16.22 o 
   8   3   9       18.64      -13.54     15.83 o 
  -8   4   9        8.93      -15.18     20.49 o 
  -7   4   9      117.58      139.46     18.22 o 
  -6   4   9       32.38       49.71     12.34 o 
  -5   4   9       95.96       99.99      6.68 o 
  -4   4   9       47.36       47.34      4.77 o 
  -3   4   9      246.01      244.72      6.55 o 
  -2   4   9      306.04      320.77      5.69 o 
  -1   4   9      398.21      433.58      5.98 o 
   0   4   9      526.23      533.14      6.98 o 
   1   4   9      393.91      435.55      6.71 o 
   2   4   9      290.52      299.89      5.46 o 
   3   4   9      247.79      252.69      6.85 o 
   4   4   9       49.42       55.86      5.14 o 
   5   4   9       95.31      106.35      7.37 o 
   6   4   9       32.17       14.14     19.27 o 
   7   4   9      115.37      118.83     18.65 o 
   8   4   9        9.03       -1.64     20.07 o 
  -8   5   9       11.80       34.76     26.74 o 
  -7   5   9       11.82       19.83     10.24 o 
  -6   5   9       54.18       59.73     11.19 o 
  -5   5   9        3.31       -1.13      4.56 o 
  -4   5   9      273.78      266.36      7.92 o 
  -3   5   9       90.40       92.36      4.44 o 
  -2   5   9      158.70      166.00      6.67 o 
  -1   5   9      153.54      156.36      4.22 o 
   0   5   9      783.97      772.02      9.74 o 
   1   5   9      152.07      158.88      4.45 o 
   2   5   9      175.19      180.60      4.81 o 
   3   5   9       90.09       94.09      4.85 o 
   4   5   9      271.08      252.15      8.48 o 
   5   5   9        4.08       13.98      5.26 o 
   6   5   9       52.44       68.78     10.03 o 
   7   5   9       12.07       11.92     16.73 o 
   8   5   9       12.04       15.93     17.66 o 
  -8   6   9        0.27       19.70     25.27 o 
  -7   6   9        2.73       12.58      9.91 o 
  -6   6   9       55.72       82.17     12.46 o 
  -5   6   9        8.53       11.43      5.26 o 
  -4   6   9      128.05      127.78      6.45 o 
  -3   6   9       46.52       36.01      4.22 o 
  -2   6   9      359.55      362.31      8.21 o 
  -1   6   9      131.28      123.03      4.90 o 
   0   6   9      787.00      824.85     12.39 o 
   1   6   9      131.93      128.03      4.94 o 
   2   6   9      361.22      380.77     11.47 o 
   3   6   9       43.14       36.35      5.50 o 
   4   6   9      128.78      118.74      6.46 o 
   5   6   9        9.19        8.73      5.38 o 
   6   6   9       56.23       71.52     16.88 o 
   7   6   9        2.85      -12.71     12.71 o 
   8   6   9        0.24        2.08     46.90 o 
  -7   7   9       13.62       28.39     11.90 o 
  -6   7   9        7.29       13.14      9.17 o 
  -5   7   9       37.55       41.64      9.95 o 
  -4   7   9      112.25      126.72      5.82 o 
  -3   7   9       86.58       82.84      5.15 o 
  -2   7   9      415.56      391.12     10.71 o 
  -1   7   9      691.92      712.99     11.82 o 
   0   7   9      265.65      288.49      7.56 o 
   1   7   9      711.90      729.47     13.86 o 
   2   7   9      414.73      372.72     13.99 o 
   3   7   9       86.54       94.70      5.83 o 
   4   7   9      109.41      102.32      6.87 o 
   5   7   9       35.02       29.30     17.15 o 
   6   7   9        7.58        6.45     11.76 o 
   7   7   9       13.24        9.51     14.97 o 
  -7   8   9       37.45       68.13     14.31 o 
  -6   8   9       25.66       50.44     12.01 o 
  -5   8   9       16.97       11.09     15.80 o 
  -4   8   9       43.90       36.19      7.24 o 
  -3   8   9      325.19      319.38      9.18 o 
  -2   8   9        8.56        5.28      3.71 o 
  -1   8   9       68.14       75.19      5.02 o 
   0   8   9     1291.92     1186.99     16.98 o 
   1   8   9       66.30       71.31      6.55 o 
   2   8   9        8.78        5.07      3.74 o 
   3   8   9      339.15      338.63      9.53 o 
   4   8   9       43.75       36.91      9.73 o 
   5   8   9       16.99       15.42     12.36 o 
   6   8   9       24.80       37.56     11.39 o 
   7   8   9       38.97       36.97     17.21 o 
  -7   9   9       65.50       69.14     21.26 o 
  -6   9   9        6.49       27.37     16.98 o 
  -5   9   9        8.79       18.50     10.82 o 
  -4   9   9      104.35      110.67     13.56 o 
  -3   9   9       66.74       71.72      5.99 o 
  -2   9   9      121.87      135.15      6.22 o 
  -1   9   9      343.76      336.60      8.84 o 
   0   9   9      368.38      403.91      8.33 o 
   1   9   9      338.76      349.93      9.94 o 
   2   9   9      120.35      132.43      6.37 o 
   3   9   9       67.02       71.45      7.02 o 
   4   9   9      104.96       91.90     16.24 o 
   5   9   9        9.05       20.81     13.11 o 
   6   9   9        6.68       20.72     15.06 o 
   7   9   9       65.98       76.47     22.47 o 
  -6  10   9       19.97       42.67     19.49 o 
  -5  10   9        0.61       11.10      9.74 o 
  -4  10   9        8.46        3.47      9.42 o 
  -3  10   9       43.79       45.97     10.94 o 
  -2  10   9       44.97       46.43      5.67 o 
  -1  10   9      597.56      577.39     12.66 o 
   0  10   9       67.06       75.93      5.95 o 
   1  10   9      597.05      570.22     13.61 o 
   2  10   9       46.64       46.85      6.33 o 
   3  10   9       46.09       46.37     14.04 o 
   4  10   9        9.32        5.18     12.15 o 
   5  10   9        0.55       -1.71     13.08 o 
   6  10   9       20.22       -4.43     15.33 o 
  -6  11   9       10.36       14.06     15.99 o 
  -5  11   9       24.30       48.13     11.86 o 
  -4  11   9       11.02       23.96     10.34 o 
  -3  11   9        7.28       10.92      9.29 o 
  -2  11   9      106.02      130.35     18.61 o 
  -1  11   9       20.70       12.06      8.73 o 
   0  11   9       15.34       10.56      7.71 o 
   1  11   9       20.70       12.84      9.02 o 
   2  11   9      105.82       95.25     16.23 o 
   3  11   9        7.57       10.85     13.04 o 
   4  11   9       11.33       16.54     13.98 o 
   5  11   9       23.83       32.33     16.24 o 
   6  11   9        9.96       -3.72     18.58 o 
  -5  12   9        2.21       10.54     15.04 o 
  -4  12   9        1.27        6.10     10.49 o 
  -3  12   9        0.51       -1.21     10.55 o 
  -2  12   9       45.37       58.64     11.32 o 
  -1  12   9       38.04       41.43     11.99 o 
   0  12   9      272.00      261.81     17.91 o 
   1  12   9       36.83       34.34     10.96 o 
   2  12   9       44.15       56.52     18.41 o 
   3  12   9        0.44       -4.20     12.69 o 
   4  12   9        0.99       17.63     25.79 o 
   5  12   9        2.24        1.34     16.55 o 
  -4  13   9        8.32       -4.22     22.66 o 
  -3  13   9       27.86       31.28     12.71 o 
  -2  13   9        7.58       24.51     11.36 o 
  -1  13   9       14.06       -0.46     19.71 o 
   0  13   9       26.12       23.09     11.06 o 
   1  13   9       14.87       31.34     16.08 o 
   2  13   9        8.45       14.04     11.62 o 
   3  13   9       27.67       49.90     40.22 o 
   4  13   9        7.75       12.20     16.78 o 
  -3  14   9        7.62       20.51     17.70 o 
  -2  14   9       44.94       60.24     15.02 o 
  -1  14   9       69.06       79.58     15.10 o 
   0  14   9       16.41        4.19     10.89 o 
   1  14   9       70.82       74.74     20.21 o 
   2  14   9       44.57       22.24     14.39 o 
   3  14   9        7.10       16.85     14.67 o 
  -1  15   9       16.48       42.61     22.62 o 
   0  15   9        3.05       -4.23     13.74 o 
   1  15   9       15.91       29.04     15.10 o 
   1   0  10      602.06      652.77     11.07 o 
   2   0  10     1685.08     1707.53     23.91 o 
   3   0  10      177.79      167.20      4.49 o 
   4   0  10       14.43       21.89      4.13 o 
   5   0  10        2.21        1.65      4.14 o 
   6   0  10      191.37      180.08     11.83 o 
   7   0  10       24.09        8.59     16.17 o 
   8   0  10        0.37      -14.70     18.48 o 
  -8   1  10       79.58       98.64     45.04 o 
  -7   1  10       29.27       32.95     17.58 o 
  -6   1  10       22.85       23.72      8.35 o 
  -5   1  10      268.08      279.07     11.43 o 
  -4   1  10      744.91      755.82     11.48 o 
  -3   1  10      303.60      307.12      5.28 o 
  -2   1  10      986.59     1010.37     11.67 o 
  -1   1  10      412.80      442.82      9.08 o 
   0   1  10       46.72       32.25     10.34 o 
   1   1  10      417.69      433.28     10.28 o 
   2   1  10      979.00      993.22     18.51 o 
   3   1  10      298.76      300.27      6.15 o 
   4   1  10      750.72      734.85     14.09 o 
   5   1  10      269.95      270.92     10.09 o 
   6   1  10       23.54       31.74      7.93 o 
   7   1  10       28.54       15.18     16.56 o 
   8   1  10       80.19       83.85     25.44 o 
  -8   2  10        3.11        0.69     18.54 o 
  -7   2  10       58.66       78.21     15.86 o 
  -6   2  10       85.27       90.38      9.47 o 
  -5   2  10       44.36       36.82      6.94 o 
  -4   2  10      440.28      455.55      9.10 o 
  -3   2  10      120.26      125.10      4.35 o 
  -2   2  10      553.15      562.82      5.71 o 
  -1   2  10      234.28      243.37      5.64 o 
   0   2  10        0.07        3.37      2.35 o 
   1   2  10      230.35      249.26      8.47 o 
   2   2  10      563.87      577.87      7.95 o 
   3   2  10      122.42      124.00      4.85 o 
   4   2  10      445.13      477.91     13.98 o 
   5   2  10       40.95       27.79      6.47 o 
   6   2  10       85.44       94.73      9.51 o 
   7   2  10       60.77       60.52     19.81 o 
   8   2  10        3.49        3.08     19.75 o 
  -8   3  10       16.42       37.65     18.75 o 
  -7   3  10       64.04       67.12     15.57 o 
  -6   3  10       62.42       63.90     10.88 o 
  -5   3  10       27.29       31.73      4.57 o 
  -4   3  10      543.04      538.34     10.62 o 
  -3   3  10       67.89       67.80      4.23 o 
  -2   3  10      857.81      897.39      8.73 o 
  -1   3  10      621.42      676.41     10.53 o 
   0   3  10      144.94      192.58      5.62 o 
   1   3  10      599.45      688.87     26.37 o 
   2   3  10      868.05      914.59     11.35 o 
   3   3  10       72.86       81.32      4.72 o 
   4   3  10      544.57      557.11     16.28 o 
   5   3  10       25.39       27.94      6.01 o 
   6   3  10       65.99       90.72     29.59 o 
   7   3  10       65.13       46.16     15.39 o 
   8   3  10       16.43       20.49     21.20 o 
  -8   4  10       27.76       41.71     18.58 o 
  -7   4  10        7.86       -0.10     12.24 o 
  -6   4  10       21.13       32.37      9.95 o 
  -5   4  10      194.78      205.55      7.98 o 
  -4   4  10       75.63       82.61      5.12 o 
  -3   4  10      828.47      823.69     11.55 o 
  -2   4  10       78.17       89.02      3.16 o 
  -1   4  10      674.46      713.73      7.56 o 
   0   4  10      324.12      347.47      4.76 o 
   1   4  10      664.49      694.09      9.10 o 
   2   4  10       82.44       91.08      4.00 o 
   3   4  10      859.68      869.80     16.08 o 
   4   4  10       79.76       91.47      6.04 o 
   5   4  10      196.52      198.49      9.88 o 
   6   4  10       20.69       33.73     13.34 o 
   7   4  10        7.61        6.40     13.44 o 
   8   4  10       28.70       17.58     23.17 o 
  -8   5  10        2.05       19.08     24.84 o 
  -7   5  10       40.54       40.57     22.44 o 
  -6   5  10       74.94       89.80     12.78 o 
  -5   5  10      122.94      132.99      7.58 o 
  -4   5  10       39.01       45.04      4.98 o 
  -3   5  10        6.09       12.29      3.24 o 
  -2   5  10      576.06      582.45     13.69 o 
  -1   5  10      475.74      439.54      6.93 o 
   0   5  10        1.64        4.61      2.30 o 
   1   5  10      490.88      447.62      7.25 o 
   2   5  10      580.61      585.93      8.53 o 
   3   5  10        6.22        9.78      3.52 o 
   4   5  10       38.69       36.16      7.68 o 
   5   5  10      123.70      115.45      9.38 o 
   6   5  10       73.73       83.29     16.39 o 
   7   5  10       42.22       71.48     17.36 o 
   8   5  10        2.07      -14.09     16.83 o 
  -7   6  10       15.77       17.68     10.54 o 
  -6   6  10      117.98      126.29     14.05 o 
  -5   6  10       23.97       25.22      6.14 o 
  -4   6  10       23.54       13.66      3.92 o 
  -3   6  10       57.57       64.03      4.55 o 
  -2   6  10      545.27      527.15      9.31 o 
  -1   6  10      144.68      142.72      5.22 o 
   0   6  10      124.70      116.71      4.77 o 
   1   6  10      142.39      131.44      5.03 o 
   2   6  10      558.00      563.49      9.33 o 
   3   6  10       57.66       58.28      4.26 o 
   4   6  10       23.22       23.37      4.75 o 
   5   6  10       23.72       27.99      7.57 o 
   6   6  10      117.60      138.51     19.03 o 
   7   6  10       15.93      -10.12     12.85 o 
  -7   7  10       43.99       66.66     13.16 o 
  -6   7  10        1.06       10.92      9.60 o 
  -5   7  10       14.37       22.20      9.38 o 
  -4   7  10      168.31      166.79      8.98 o 
  -3   7  10      127.05      131.13      6.41 o 
  -2   7  10      324.87      287.90      7.93 o 
  -1   7  10      150.32      148.34      5.46 o 
   0   7  10      239.50      235.13      6.52 o 
   1   7  10      147.07      171.53      8.38 o 
   2   7  10      325.90      293.36      7.31 o 
   3   7  10      127.26      118.41      9.74 o 
   4   7  10      164.11      161.29      8.51 o 
   5   7  10       13.44       20.08     13.08 o 
   6   7  10        1.21        6.38     20.42 o 
   7   7  10       44.17       28.22     17.01 o 
  -7   8  10       38.07       65.67     15.49 o 
  -6   8  10        5.01        9.76     10.33 o 
  -5   8  10        0.21       22.64      9.68 o 
  -4   8  10       91.48       81.99      9.95 o 
  -3   8  10       36.68       37.10      4.56 o 
  -2   8  10      448.88      475.29     12.03 o 
  -1   8  10      109.86      111.38      5.84 o 
   0   8  10      512.13      491.73     18.15 o 
   1   8  10      108.43      111.86      6.54 o 
   2   8  10      445.93      426.74     11.22 o 
   3   8  10       34.27       35.70      5.17 o 
   4   8  10       90.31       74.93      8.96 o 
   5   8  10        0.15      -10.10     10.23 o 
   6   8  10        5.70       -7.06     13.75 o 
   7   8  10       38.18       50.68     19.38 o 
  -6   9  10        4.74       -3.39     11.59 o 
  -5   9  10       12.16       24.93     11.59 o 
  -4   9  10       69.97       63.22     12.27 o 
  -3   9  10       61.70       56.80      6.88 o 
  -2   9  10      149.68      142.85      6.62 o 
  -1   9  10       50.76       40.63      5.82 o 
   0   9  10      638.15      623.38     14.63 o 
   1   9  10       48.03       39.26      6.07 o 
   2   9  10      151.13      160.03      9.01 o 
   3   9  10       59.15       70.49      8.71 o 
   4   9  10       71.46       91.76     19.09 o 
   5   9  10       11.34      -11.69     11.84 o 
   6   9  10        4.88       -3.30     17.85 o 
  -6  10  10       38.81       32.76     17.86 o 
  -5  10  10       15.07       31.70     11.74 o 
  -4  10  10       30.09       18.98      9.66 o 
  -3  10  10       46.68       31.03      9.76 o 
  -2  10  10       30.84       25.27      6.16 o 
  -1  10  10       94.96       97.42      7.37 o 
   0  10  10       46.09       41.41      5.51 o 
   1  10  10       93.02       87.54      7.68 o 
   2  10  10       30.86       21.09      6.88 o 
   3  10  10       48.14       39.94     13.64 o 
   4  10  10       29.27       14.65     12.88 o 
   5  10  10       15.48       23.89     14.45 o 
   6  10  10       38.73       33.87     18.44 o 
  -5  11  10        4.19       18.07     15.30 o 
  -4  11  10        9.58        9.96      9.58 o 
  -3  11  10        8.86       -1.27      8.21 o 
  -2  11  10       12.58       -2.76     10.44 o 
  -1  11  10       42.81       44.92     10.44 o 
   0  11  10        7.33        8.38      8.63 o 
   1  11  10       45.88       48.64     10.54 o 
   2  11  10       12.75       11.62     16.08 o 
   3  11  10        8.69        9.03     12.26 o 
   4  11  10        9.72        5.62     13.44 o 
   5  11  10        4.52       14.03     15.43 o 
  -5  12  10       18.62        9.27     19.13 o 
  -4  12  10        6.56       15.08     12.35 o 
  -3  12  10        2.31       -7.29      9.43 o 
  -2  12  10        6.59       -3.88      8.92 o 
  -1  12  10       47.55       49.24     10.99 o 
   0  12  10       19.75       49.19     12.63 o 
   1  12  10       45.71       44.05     11.34 o 
   2  12  10        7.17        3.53      9.44 o 
   3  12  10        2.56        0.41     14.03 o 
   4  12  10        6.54       -5.50     13.56 o 
   5  12  10       18.83       24.90     29.19 o 
  -4  13  10        2.54      -14.98     14.98 o 
  -3  13  10       38.64       40.70     14.27 o 
  -2  13  10       51.10       64.84     13.96 o 
  -1  13  10       13.69       16.53     11.41 o 
   0  13  10       89.95       76.81     13.83 o 
   1  13  10       13.09       18.60     10.62 o 
   2  13  10       52.28       33.08     13.67 o 
   3  13  10       38.23       64.02     18.38 o 
   4  13  10        2.56       11.58     30.76 o 
  -3  14  10        2.33       -6.20     14.85 o 
  -2  14  10       75.89      116.00     26.10 o 
  -1  14  10       14.03       10.30     12.11 o 
   0  14  10       14.01       15.29     11.47 o 
   1  14  10       14.20       21.34     12.23 o 
   2  14  10       75.59       74.15     18.42 o 
   3  14  10        2.33       12.41     13.94 o 
  -1  15  10       15.63       12.28     15.69 o 
   0  15  10        1.90      -12.62     12.62 o 
   1  15  10       15.85       33.26     14.83 o 
   1   0  11        2.40        3.69      2.82 o 
   2   0  11     1701.63     1706.03     24.16 o 
   3   0  11        3.80        0.47      2.17 o 
   4   0  11      454.36      443.93     10.17 o 
   5   0  11        1.14        2.32      4.42 o 
   6   0  11        2.78       -2.92      8.66 o 
   7   0  11       32.67       18.85     18.09 o 
   8   0  11        0.03       -8.59     21.56 o 
  -8   1  11        1.46       35.89     15.96 o 
  -7   1  11       10.62       -1.19     16.79 o 
  -6   1  11       29.82       21.99      8.43 o 
  -5   1  11       70.09       62.35      7.99 o 
  -4   1  11      511.39      497.36     10.06 o 
  -3   1  11      429.91      420.28      6.41 o 
  -2   1  11       55.57       45.82      3.64 o 
  -1   1  11      548.07      537.42      9.56 o 
   0   1  11     4116.82     4084.36    124.07 o 
   1   1  11      539.61      532.97     11.92 o 
   2   1  11       53.07       55.69      5.48 o 
   3   1  11      437.63      428.99      7.14 o 
   4   1  11      496.53      480.07     11.46 o 
   5   1  11       69.13       70.01      6.07 o 
   6   1  11       29.94       20.96      7.77 o 
   7   1  11       10.56       10.43     16.90 o 
   8   1  11        1.39       -3.36     20.86 o 
  -8   2  11       77.08       97.52     19.31 o 
  -7   2  11        0.03       18.90     12.76 o 
  -6   2  11       29.71       28.79      8.12 o 
  -5   2  11      145.97      150.72      6.07 o 
  -4   2  11       42.97       39.55      3.98 o 
  -3   2  11      329.30      321.66      6.43 o 
  -2   2  11      693.91      671.26      8.11 o 
  -1   2  11     2142.48     2149.85     27.23 o 
   0   2  11     2554.91     2523.60     43.28 o 
   1   2  11     2173.88     2196.16     43.24 o 
   2   2  11      669.84      667.01     10.50 o 
   3   2  11      342.08      351.98      9.37 o 
   4   2  11       41.61       37.82      4.95 o 
   5   2  11      150.89      145.88      7.98 o 
   6   2  11       29.10       23.68      7.96 o 
   7   2  11        0.04       -6.18     11.58 o 
   8   2  11       76.28       61.07     28.09 o 
  -8   3  11        8.51       48.37     19.01 o 
  -7   3  11       19.27       23.47     13.83 o 
  -6   3  11        1.21        0.93     12.26 o 
  -5   3  11       50.88       50.37      5.61 o 
  -4   3  11       99.51      113.53      5.22 o 
  -3   3  11     1298.47     1243.30     13.00 o 
  -2   3  11     1313.10     1292.72     12.46 o 
  -1   3  11     2379.58     2346.38     26.76 o 
   0   3  11        1.16        0.28      3.00 o 
   1   3  11     2394.69     2497.43     42.94 o 
   2   3  11     1316.67     1286.17     14.50 o 
   3   3  11     1282.84     1231.72     17.25 o 
   4   3  11      101.01      121.36      6.72 o 
   5   3  11       50.53       49.60      6.63 o 
   6   3  11        1.11      -10.43     10.61 o 
   7   3  11       19.10       28.18     14.23 o 
   8   3  11        8.33       14.10     26.06 o 
  -8   4  11       12.12       63.12     39.04 o 
  -7   4  11       20.97       16.71     12.45 o 
  -6   4  11       66.32       85.81     12.21 o 
  -5   4  11       97.59      105.13      7.56 o 
  -4   4  11      143.29      157.44      6.31 o 
  -3   4  11      119.60      116.63      5.99 o 
  -2   4  11      348.77      358.88      5.45 o 
  -1   4  11      656.99      617.41      7.43 o 
   0   4  11      448.53      406.13      6.72 o 
   1   4  11      672.23      636.85      8.87 o 
   2   4  11      364.21      394.68      7.33 o 
   3   4  11      115.21      125.33      9.28 o 
   4   4  11      146.51      152.25      8.06 o 
   5   4  11       93.00      104.69      9.30 o 
   6   4  11       67.88       72.95     14.92 o 
   7   4  11       20.69       22.14     14.65 o 
   8   4  11       12.25        4.24     17.23 o 
  -8   5  11       22.14       31.77     27.75 o 
  -7   5  11        2.75        8.70     10.56 o 
  -6   5  11        4.18       15.15      9.30 o 
  -5   5  11       31.59       36.57      7.35 o 
  -4   5  11      130.71      123.41      6.13 o 
  -3   5  11      688.03      718.23     11.09 o 
  -2   5  11      406.44      381.39      7.35 o 
  -1   5  11      958.86      964.34     10.94 o 
   0   5  11      462.53      467.45      7.44 o 
   1   5  11      949.14      959.92     11.90 o 
   2   5  11      404.68      391.68      7.81 o 
   3   5  11      690.95      699.01     11.03 o 
   4   5  11      131.20      117.13      6.50 o 
   5   5  11       31.43       19.80      7.99 o 
   6   5  11        4.40        8.40     16.94 o 
   7   5  11        2.75        3.48     18.82 o 
   8   5  11       21.78       34.36     18.75 o 
  -7   6  11        2.51        4.13     11.47 o 
  -6   6  11       15.28       19.32      9.85 o 
  -5   6  11        4.73        1.68      5.91 o 
  -4   6  11        1.27        5.49      4.72 o 
  -3   6  11      195.17      194.39      6.04 o 
  -2   6  11      224.64      212.14      8.18 o 
  -1   6  11      289.85      294.44      6.68 o 
   0   6  11       19.00       17.18      3.18 o 
   1   6  11      286.68      288.44      6.98 o 
   2   6  11      236.20      224.58      7.10 o 
   3   6  11      194.63      210.88      6.14 o 
   4   6  11        1.02       -4.45      4.70 o 
   5   6  11        5.00        6.35      7.07 o 
   6   6  11       14.45        3.04     14.78 o 
   7   6  11        2.55       -2.83     13.86 o 
  -7   7  11       37.31       61.42     20.89 o 
  -6   7  11        0.89       -1.68      9.51 o 
  -5   7  11       14.66       15.79      9.18 o 
  -4   7  11       34.74       35.68     10.18 o 
  -3   7  11       32.26       29.49      4.03 o 
  -2   7  11      101.88      101.74      5.43 o 
  -1   7  11      144.49      136.35      6.03 o 
   0   7  11     1485.91     1433.63     17.12 o 
   1   7  11      138.40      126.36      5.69 o 
   2   7  11      106.40      112.16      5.93 o 
   3   7  11       33.50       29.53      4.33 o 
   4   7  11       34.99       35.34      9.01 o 
   5   7  11       13.98       21.24     13.44 o 
   6   7  11        0.93      -13.76     13.76 o 
   7   7  11       37.43       32.65     18.26 o 
  -7   8  11       40.98       67.19     19.93 o 
  -6   8  11        6.18       30.29     12.57 o 
  -5   8  11       12.41       26.70     10.31 o 
  -4   8  11       69.46       82.15      8.90 o 
  -3   8  11       15.39       16.29      5.34 o 
  -2   8  11       94.36       92.38      5.51 o 
  -1   8  11      496.80      474.73      9.73 o 
   0   8  11      848.63      804.44     13.22 o 
   1   8  11      510.37      489.21     10.91 o 
   2   8  11       87.13       82.67      5.15 o 
   3   8  11       16.50       25.33      6.13 o 
   4   8  11       69.03       66.00      9.04 o 
   5   8  11       11.97        7.96     12.85 o 
   6   8  11        6.10        7.20     14.03 o 
   7   8  11       40.55       51.74     24.97 o 
  -6   9  11       23.93       28.16     13.32 o 
  -5   9  11        4.76        5.56      9.97 o 
  -4   9  11       20.65       31.15     10.49 o 
  -3   9  11      112.83      109.76      9.07 o 
  -2   9  11      150.12      148.71      8.95 o 
  -1   9  11      774.56      735.44     14.28 o 
   0   9  11        1.09       -3.70      3.70 o 
   1   9  11      765.86      747.38     15.22 o 
   2   9  11      148.42      123.84      9.67 o 
   3   9  11      114.76      124.17     10.28 o 
   4   9  11       20.53       18.42     12.71 o 
   5   9  11        4.49        3.42     12.75 o 
   6   9  11       23.07       26.76     16.97 o 
  -6  10  11       48.19       71.00     20.32 o 
  -5  10  11       13.12       44.19     12.97 o 
  -4  10  11       79.21       85.20     13.79 o 
  -3  10  11       16.74       13.55      9.05 o 
  -2  10  11       66.77       59.28      7.24 o 
  -1  10  11       97.36      110.12      8.44 o 
   0  10  11        2.75       -2.74      5.41 o 
   1  10  11       98.44      106.84      8.27 o 
   2  10  11       66.05       67.03      8.73 o 
   3  10  11       16.92       16.40     13.12 o 
   4  10  11       78.95       81.56     16.93 o 
   5  10  11       12.73       49.47     17.05 o 
   6  10  11       48.06       49.34     20.39 o 
  -5  11  11       17.09       14.94     16.83 o 
  -4  11  11        9.38       14.33     10.69 o 
  -3  11  11       85.64       96.10     12.92 o 
  -2  11  11       21.37       29.00      9.70 o 
  -1  11  11       16.51       10.49      9.50 o 
   0  11  11      117.06      123.80     12.67 o 
   1  11  11       16.19       13.50      9.83 o 
   2  11  11       19.44       26.65     12.98 o 
   3  11  11       85.50      105.37     23.39 o 
   4  11  11        9.31        4.02     13.49 o 
   5  11  11       16.51       31.61     18.02 o 
  -5  12  11       21.16       33.95     16.44 o 
  -4  12  11        2.81       -6.66     12.36 o 
  -3  12  11       13.06       18.20     11.49 o 
  -2  12  11       15.18       33.53     12.49 o 
  -1  12  11        3.74      -16.57     16.57 o 
   0  12  11       11.18       18.26     10.06 o 
   1  12  11        4.11       -5.11     14.19 o 
   2  12  11       15.67       22.78     11.28 o 
   3  12  11       13.09       28.72     18.58 o 
   4  12  11        2.94       -0.61     15.24 o 
   5  12  11       20.82       -0.68     18.80 o 
  -4  13  11       27.78       34.31     16.35 o 
  -3  13  11        6.43        9.91     13.52 o 
  -2  13  11        0.49        6.59     13.64 o 
  -1  13  11       22.32       32.89     13.92 o 
   0  13  11        0.62       -6.10      9.51 o 
   1  13  11       23.26       33.69     11.71 o 
   2  13  11        0.44       -4.72     11.36 o 
   3  13  11        6.09        5.41     14.86 o 
   4  13  11       28.42       34.80     18.48 o 
  -2  14  11        2.93        9.87     14.12 o 
  -1  14  11        3.49       -0.83     12.64 o 
   0  14  11        5.68       -4.10     12.23 o 
   1  14  11        3.26       -5.16     15.64 o 
   2  14  11        2.61       15.42     15.92 o 
   0   0  12     2352.65     2403.35     81.08 o 
   1   0  12     1452.51     1462.24     21.63 o 
   2   0  12      953.20      921.69     15.64 o 
   3   0  12      106.06      107.62      3.48 o 
   4   0  12       17.81       16.14      4.00 o 
   5   0  12      185.05      181.06      9.05 o 
   6   0  12      146.53      151.88     13.95 o 
   7   0  12       23.97       12.92     16.79 o 
   8   0  12        1.98      -22.50     22.50 o 
  -8   1  12        9.50       -1.44     23.66 o 
  -7   1  12       17.24       43.33     20.74 o 
  -6   1  12        5.45        9.52      7.30 o 
  -5   1  12      162.84      152.13      8.59 o 
  -4   1  12      344.40      303.00      9.11 o 
  -3   1  12      223.51      226.33      4.60 o 
  -2   1  12      293.88      295.26      7.39 o 
  -1   1  12       47.46       42.80      4.47 o 
   0   1  12      157.87      203.68     20.07 o 
   1   1  12       46.25       38.74      3.86 o 
   2   1  12      288.49      314.44     10.66 o 
   3   1  12      224.67      228.65      4.97 o 
   4   1  12      352.32      366.35     14.29 o 
   5   1  12      154.03      160.10     15.38 o 
   6   1  12        5.87        5.97      7.20 o 
   7   1  12       17.57        5.37     13.43 o 
   8   1  12        9.68      -14.33     20.55 o 
  -8   2  12        0.47      -20.07     20.07 o 
  -7   2  12       28.20       33.68     13.93 o 
  -6   2  12        8.81        5.36     10.86 o 
  -5   2  12      797.59      804.85     15.22 o 
  -4   2  12      342.04      347.66      7.90 o 
  -3   2  12      353.49      348.31      6.34 o 
  -2   2  12       58.01       59.35      2.67 o 
  -1   2  12      452.87      458.96     10.41 o 
   0   2  12       17.68       19.02      2.85 o 
   1   2  12      444.74      444.89     11.88 o 
   2   2  12       57.79       62.19      4.82 o 
   3   2  12      362.67      366.18      8.06 o 
   4   2  12      337.75      332.03      9.81 o 
   5   2  12      803.01      807.72     21.74 o 
   6   2  12        8.93       12.79      9.27 o 
   7   2  12       26.63       15.73     14.00 o 
   8   2  12        0.40       -0.31     23.17 o 
  -8   3  12       39.76       58.76     28.06 o 
  -7   3  12       10.94      -10.65     16.07 o 
  -6   3  12       29.09       21.18     13.10 o 
  -5   3  12       13.90        7.85      6.19 o 
  -4   3  12       61.74       62.67      4.58 o 
  -3   3  12      643.13      647.67      8.64 o 
  -2   3  12      126.16      128.69      4.47 o 
  -1   3  12        6.23        7.36      2.86 o 
   0   3  12        1.16        0.39      3.38 o 
   1   3  12        7.16        3.33      4.25 o 
   2   3  12      114.82      123.96      5.29 o 
   3   3  12      644.88      656.77     11.58 o 
   4   3  12       64.90       70.44      7.64 o 
   5   3  12       14.17       16.08     13.06 o 
   6   3  12       26.45       30.82     13.33 o 
   7   3  12       10.38       14.54     29.48 o 
   8   3  12       40.50       29.48     26.37 o 
  -8   4  12       22.45       -7.01     24.11 o 
  -7   4  12       35.97       52.62     25.93 o 
  -6   4  12        1.20       14.90      8.99 o 
  -5   4  12      246.45      259.60     10.30 o 
  -4   4  12      502.91      496.73     10.34 o 
  -3   4  12      212.52      211.11      5.18 o 
  -2   4  12       81.44       85.72      2.68 o 
  -1   4  12      318.52      303.83      6.72 o 
   0   4  12        1.32        1.52      2.01 o 
   1   4  12      325.85      322.63      9.36 o 
   2   4  12       77.89       79.24      4.11 o 
   3   4  12      205.32      197.13      6.37 o 
   4   4  12      504.16      503.51     15.02 o 
   5   4  12      241.30      227.08     18.30 o 
   6   4  12        1.46       21.18     12.61 o 
   7   4  12       35.73       36.73     15.31 o 
   8   4  12       21.87       19.67     18.94 o 
  -7   5  12        7.87       10.74     18.82 o 
  -6   5  12       11.67       30.13     10.47 o 
  -5   5  12       74.79       72.09      7.25 o 
  -4   5  12       94.13      100.13      5.80 o 
  -3   5  12      102.54       98.28      4.72 o 
  -2   5  12      413.03      401.60      7.50 o 
  -1   5  12       10.19       12.95      2.11 o 
   0   5  12       13.98       17.26      2.32 o 
   1   5  12       10.91       15.83      2.92 o 
   2   5  12      412.53      418.96      8.07 o 
   3   5  12       98.43       94.44      4.72 o 
   4   5  12       90.43       96.40      6.22 o 
   5   5  12       78.68       64.52      8.50 o 
   6   5  12       11.69      -11.75     12.04 o 
   7   5  12        7.82       -4.63     13.23 o 
  -7   6  12       35.02       51.71     13.93 o 
  -6   6  12       29.27       41.19     11.37 o 
  -5   6  12      113.76      113.12      8.87 o 
  -4   6  12       43.07       47.46      6.68 o 
  -3   6  12      360.46      365.40      9.11 o 
  -2   6  12      361.95      346.32      7.64 o 
  -1   6  12       64.73       67.27      4.78 o 
   0   6  12        0.96        3.56      2.75 o 
   1   6  12       62.90       55.94      5.93 o 
   2   6  12      351.68      346.84      8.23 o 
   3   6  12      361.62      356.50      8.21 o 
   4   6  12       40.50       46.83      9.23 o 
   5   6  12      114.18      122.25     15.41 o 
   6   6  12       28.72       27.97     20.91 o 
   7   6  12       35.28       35.39     37.26 o 
  -7   7  12       17.74       14.89     17.14 o 
  -6   7  12        0.81       12.17      9.80 o 
  -5   7  12       66.36       77.67     12.25 o 
  -4   7  12       61.99       65.67      9.12 o 
  -3   7  12       10.62       11.86      4.20 o 
  -2   7  12      265.30      277.99      7.77 o 
  -1   7  12      206.55      226.65      7.86 o 
   0   7  12       71.71       79.96      4.61 o 
   1   7  12      203.14      202.02      6.79 o 
   2   7  12      263.51      270.69      8.14 o 
   3   7  12       10.53       16.08      4.22 o 
   4   7  12       60.10       61.12     13.29 o 
   5   7  12       63.63       55.30     14.52 o 
   6   7  12        0.99       -6.46     16.83 o 
   7   7  12       17.61        3.31     16.51 o 
  -7   8  12       39.30       57.80     27.50 o 
  -6   8  12        8.49        3.13     16.15 o 
  -5   8  12       34.93       41.35     11.16 o 
  -4   8  12       44.20       43.66     11.67 o 
  -3   8  12      148.24      122.98     10.45 o 
  -2   8  12      160.20      163.03      7.32 o 
  -1   8  12       55.42       49.67      4.58 o 
   0   8  12       63.85       81.12      5.06 o 
   1   8  12       61.30       49.77      4.92 o 
   2   8  12      163.92      183.97      9.63 o 
   3   8  12      150.33      140.08      9.24 o 
   4   8  12       43.51       41.34     10.48 o 
   5   8  12       35.03       29.19     30.21 o 
   6   8  12        8.70       10.47     15.12 o 
   7   8  12       38.06       86.00     33.07 o 
  -6   9  12       12.42       13.35     17.54 o 
  -5   9  12       25.87       24.30     10.74 o 
  -4   9  12       29.23       28.01     10.76 o 
  -3   9  12      254.39      256.15     12.07 o 
  -2   9  12      105.55      108.40      8.63 o 
  -1   9  12       14.99       27.29      5.88 o 
   0   9  12        2.24        1.55      5.55 o 
   1   9  12       16.47       26.32      6.42 o 
   2   9  12      109.17      108.21      9.26 o 
   3   9  12      250.01      260.21     12.18 o 
   4   9  12       28.84        3.37     12.64 o 
   5   9  12       26.20       25.84     15.56 o 
   6   9  12       13.05       13.47     24.16 o 
  -6  10  12        1.17        2.52     17.50 o 
  -5  10  12       23.44       26.65     15.22 o 
  -4  10  12       49.66       62.16     13.05 o 
  -3  10  12       17.82       22.61      9.28 o 
  -2  10  12       14.71       22.73      7.62 o 
  -1  10  12      117.12      125.91      8.89 o 
   0  10  12       12.73        9.52      5.74 o 
   1  10  12      120.07      138.53     10.14 o 
   2  10  12       16.12       16.81      9.91 o 
   3  10  12       17.26       10.96     13.14 o 
   4  10  12       52.18       58.40     16.29 o 
   5  10  12       23.75       47.55     30.45 o 
   6  10  12        1.09      -22.55     23.74 o 
  -5  11  12       12.74       16.48     14.40 o 
  -4  11  12       11.11        6.73     11.30 o 
  -3  11  12       16.62       25.55     10.36 o 
  -2  11  12       41.62       29.83     10.19 o 
  -1  11  12        3.13       -7.84      7.84 o 
   0  11  12       19.60        4.14      8.39 o 
   1  11  12        2.85        0.75      8.47 o 
   2  11  12       40.72       40.80     20.67 o 
   3  11  12       16.51       10.24     12.30 o 
   4  11  12       11.97       42.34     15.89 o 
   5  11  12       13.28        2.54     17.43 o 
  -4  12  12       45.19       70.35     16.67 o 
  -3  12  12       28.55       11.33     22.88 o 
  -2  12  12       94.86       78.45     14.12 o 
  -1  12  12        0.08       -3.63      9.89 o 
   0  12  12        0.08        7.06     11.30 o 
   1  12  12        0.07       -4.71      9.22 o 
   2  12  12       91.73      131.91     27.59 o 
   3  12  12       29.34       49.14     25.59 o 
   4  12  12       44.90       61.42     20.34 o 
  -3  13  12       23.28       12.74     14.52 o 
  -2  13  12        1.67       -8.71     12.28 o 
  -1  13  12       45.13       42.75     17.73 o 
   0  13  12        6.00        5.89     10.74 o 
   1  13  12       44.95       58.09     13.46 o 
   2  13  12        1.47        0.49     11.40 o 
   3  13  12       22.99       14.77     17.51 o 
  -2  14  12       22.70       16.17     15.48 o 
  -1  14  12       12.96        4.75     13.83 o 
   0  14  12        0.30        6.59     13.96 o 
   1  14  12       11.86       13.03     13.43 o 
   2  14  12       23.26       25.94     15.70 o 
   1   0  13      254.76      251.43      6.33 o 
   2   0  13      883.53      851.68     19.28 o 
   3   0  13       49.33       42.14      4.04 o 
   4   0  13      326.78      292.37      9.70 o 
   5   0  13      123.29      114.67     10.77 o 
   6   0  13        0.03       22.37      9.33 o 
   7   0  13        2.12      -14.05     14.41 o 
   8   0  13        0.01      -23.66     23.66 o 
  -8   1  13       24.38       20.32     26.51 o 
  -7   1  13       45.59       50.16     20.55 o 
  -6   1  13       21.38       10.57      8.76 o 
  -5   1  13       69.66       60.48     12.79 o 
  -4   1  13      386.80      393.25      9.03 o 
  -3   1  13      897.68      870.05     13.55 o 
  -2   1  13      129.28      114.78      6.55 o 
  -1   1  13      147.21      138.17      4.92 o 
   0   1  13      723.28      753.12     38.75 o 
   1   1  13      153.21      149.87      6.44 o 
   2   1  13      135.15      128.16      7.02 o 
   3   1  13      885.61      861.36     14.33 o 
   4   1  13      380.02      358.79      9.94 o 
   5   1  13       73.02       66.82     10.75 o 
   6   1  13       20.69       15.07      9.05 o 
   7   1  13       46.85       55.48     16.38 o 
   8   1  13       24.38       42.87     28.54 o 
  -7   2  13        0.31      -10.76     10.76 o 
  -6   2  13      115.47      136.27     29.27 o 
  -5   2  13      194.46      223.74     13.40 o 
  -4   2  13       99.53       97.01      4.87 o 
  -3   2  13      226.86      221.60      5.74 o 
  -2   2  13      219.63      227.89      6.73 o 
  -1   2  13      335.78      328.24      7.21 o 
   0   2  13       53.60       56.74      3.63 o 
   1   2  13      333.76      334.94     12.91 o 
   2   2  13      234.58      209.24      9.21 o 
   3   2  13      230.04      231.13      7.68 o 
   4   2  13       95.65       94.60      6.01 o 
   5   2  13      198.00      218.62     11.75 o 
   6   2  13      113.16      101.54     16.31 o 
   7   2  13        0.33        7.21     13.13 o 
  -7   3  13       11.74       23.64     13.16 o 
  -6   3  13       10.22        3.83      9.11 o 
  -5   3  13      117.51      121.47      7.80 o 
  -4   3  13      411.66      410.74      8.80 o 
  -3   3  13      463.69      454.68      6.76 o 
  -2   3  13      117.46      118.20      4.06 o 
  -1   3  13      291.17      306.14      7.74 o 
   0   3  13        0.97       -3.06      3.06 o 
   1   3  13      306.57      335.76     21.93 o 
   2   3  13      115.01      117.64      5.10 o 
   3   3  13      461.80      459.46      8.48 o 
   4   3  13      413.08      406.60     10.82 o 
   5   3  13      117.70      110.33      9.43 o 
   6   3  13       10.86       -9.73     11.20 o 
   7   3  13       11.99        2.56     13.21 o 
   8   3  13       27.11       39.31     27.33 o 
  -7   4  13        8.37       12.16     13.72 o 
  -6   4  13      241.99      246.50     24.75 o 
  -5   4  13      133.92      145.45      8.77 o 
  -4   4  13      136.14      119.86      5.82 o 
  -3   4  13      292.34      281.62      5.67 o 
  -2   4  13      484.57      469.19      8.70 o 
  -1   4  13      262.72      256.56      5.58 o 
   0   4  13      279.34      284.92      6.50 o 
   1   4  13      268.18      269.31      8.51 o 
   2   4  13      493.26      480.24     10.12 o 
   3   4  13      293.62      290.06     11.53 o 
   4   4  13      136.12      141.32      7.31 o 
   5   4  13      133.29      140.58     10.77 o 
   6   4  13      243.42      258.53     46.50 o 
   7   4  13        8.40       18.42     21.24 o 
  -7   5  13        1.05        1.16     14.62 o 
  -6   5  13       41.01       45.39     11.35 o 
  -5   5  13       23.66       26.59      6.31 o 
  -4   5  13      330.35      336.50     15.84 o 
  -3   5  13       58.25       58.94      4.11 o 
  -2   5  13        1.91        2.63      2.52 o 
  -1   5  13       71.67       75.65      4.32 o 
   0   5  13       35.33       35.02      3.76 o 
   1   5  13       73.90       74.36      4.97 o 
   2   5  13        1.48        4.05      2.93 o 
   3   5  13       51.99       48.77      4.21 o 
   4   5  13      332.34      325.54     13.24 o 
   5   5  13       22.54       15.52      7.20 o 
   6   5  13       40.31       24.18     14.42 o 
   7   5  13        0.90        0.57     15.28 o 
  -7   6  13       17.45       15.35     19.68 o 
  -6   6  13       30.94       36.89     10.93 o 
  -5   6  13       26.29       28.92     10.21 o 
  -4   6  13      140.23      153.19      8.85 o 
  -3   6  13       60.50       58.80      4.46 o 
  -2   6  13       74.16       78.95      4.30 o 
  -1   6  13      106.83       99.05      4.11 o 
   0   6  13       92.29       93.69      4.58 o 
   1   6  13      110.60      103.54      5.14 o 
   2   6  13       67.19       66.13      6.95 o 
   3   6  13       57.43       48.69      5.00 o 
   4   6  13      140.62      138.69     10.22 o 
   5   6  13       28.23       30.88     10.11 o 
   6   6  13       32.04       26.29     14.70 o 
   7   6  13       17.00        5.08     17.19 o 
  -7   7  13        3.58        5.37     23.80 o 
  -6   7  13       43.18       64.63     13.18 o 
  -5   7  13       72.37       79.46     12.82 o 
  -4   7  13        9.77       16.22      6.78 o 
  -3   7  13      175.56      166.24      8.58 o 
  -2   7  13       39.27       41.03      4.36 o 
  -1   7  13       73.37       86.82      6.57 o 
   0   7  13       87.00       92.46      4.82 o 
   1   7  13       68.95       66.58      4.60 o 
   2   7  13       35.51       37.55      4.44 o 
   3   7  13      172.94      184.03      9.56 o 
   4   7  13        9.04        9.85      6.88 o 
   5   7  13       74.73       72.76     16.80 o 
   6   7  13       43.00       34.62     17.30 o 
   7   7  13        3.59       -3.38     17.75 o 
  -6   8  13       20.54       30.29     17.21 o 
  -5   8  13       29.22       12.26     10.38 o 
  -4   8  13        7.85       19.65      9.35 o 
  -3   8  13       61.07       46.21      8.38 o 
  -2   8  13       39.81       40.83      7.70 o 
  -1   8  13        4.74        5.15      4.03 o 
   0   8  13      219.21      220.82      7.09 o 
   1   8  13        3.75        3.04      4.11 o 
   2   8  13       39.74       38.03      6.73 o 
   3   8  13       62.37       57.21      7.53 o 
   4   8  13        7.51       11.43     12.15 o 
   5   8  13       31.01       20.09     14.59 o 
   6   8  13       20.52       32.45     17.89 o 
  -6   9  13        3.45       22.58     17.75 o 
  -5   9  13        0.06      -12.47     16.04 o 
  -4   9  13       26.81       32.86     11.19 o 
  -3   9  13        0.17        0.19      6.82 o 
  -2   9  13       68.82       69.59      8.83 o 
  -1   9  13       39.38       37.23      6.39 o 
   0   9  13       96.47      114.76      7.96 o 
   1   9  13       43.56       36.05      6.99 o 
   2   9  13       71.67       94.52      9.21 o 
   3   9  13        0.52       -3.29      7.23 o 
   4   9  13       26.01       21.21     22.48 o 
   5   9  13        0.07      -11.80     11.80 o 
   6   9  13        3.16       -3.52     16.71 o 
  -5  10  13       30.10       44.68     18.80 o 
  -4  10  13        6.31       16.74     12.48 o 
  -3  10  13       20.71       40.64     11.73 o 
  -2  10  13       57.89       58.52      8.79 o 
  -1  10  13       54.51       53.90      7.29 o 
   0  10  13       14.65       13.63      5.95 o 
   1  10  13       54.29       50.71      7.15 o 
   2  10  13       59.94       77.20     10.94 o 
   3  10  13       20.58       32.00     11.09 o 
   4  10  13        6.71        1.75     13.64 o 
   5  10  13       30.73       58.23     20.50 o 
  -5  11  13        5.92       10.47     14.51 o 
  -4  11  13       19.34       11.79     17.29 o 
  -3  11  13       83.03       63.69     13.25 o 
  -2  11  13       53.99       70.99     12.04 o 
  -1  11  13       66.03       59.51     11.49 o 
   0  11  13        1.86       -9.09      9.09 o 
   1  11  13       66.99       73.35     13.69 o 
   2  11  13       54.93       46.56     14.92 o 
   3  11  13       85.06       83.58     17.96 o 
   4  11  13       20.03        5.06     18.16 o 
   5  11  13        5.41      -16.72     18.16 o 
  -4  12  13        5.35       -6.98     14.28 o 
  -3  12  13       20.15       20.14     13.27 o 
  -2  12  13       95.66      121.09     17.80 o 
  -1  12  13       18.87       10.13     10.45 o 
   0  12  13        1.19       -2.04      8.95 o 
   1  12  13       19.29        4.44      9.86 o 
   2  12  13       92.18       90.28     13.79 o 
   3  12  13       21.00       17.31     16.81 o 
   4  12  13        5.17        4.23     17.50 o 
  -3  13  13        4.26       21.83     19.22 o 
  -2  13  13        0.77       -5.87     13.30 o 
  -1  13  13       10.66       -2.26     12.66 o 
   0  13  13       14.28       12.10     14.00 o 
   1  13  13       10.53       11.86     12.59 o 
   2  13  13        0.65       -4.29     11.80 o 
   3  13  13        4.01       18.93     18.16 o 
  -1  14  13       13.51       30.39     18.95 o 
   0  14  13       20.86       17.99     17.41 o 
   1  14  13       13.14       -1.75     17.35 o 
   0   0  14     3118.47     3047.18    101.94 o 
   1   0  14      485.63      456.51      9.20 o 
   2   0  14      384.88      355.95      9.55 o 
   3   0  14      121.21      121.29      5.27 o 
   4   0  14       39.80       49.44      4.53 o 
   5   0  14       16.38       19.20      7.80 o 
   6   0  14       12.58        9.48     15.35 o 
   7   0  14       56.70       43.33     22.16 o 
  -7   1  14       53.79       35.21     20.97 o 
  -6   1  14       15.71       53.14     13.65 o 
  -5   1  14      148.93      128.88      9.86 o 
  -4   1  14      359.24      344.78      8.25 o 
  -3   1  14      470.99      457.10      8.59 o 
  -2   1  14     1241.21     1156.53     16.20 o 
  -1   1  14       20.20        9.83      2.46 o 
   0   1  14        0.01       -1.33     10.49 o 
   1   1  14       17.30       11.13      3.52 o 
   2   1  14     1289.58     1253.18     23.17 o 
   3   1  14      462.53      445.87     10.06 o 
   4   1  14      366.63      345.46      9.41 o 
   5   1  14      144.50      147.44     10.21 o 
   6   1  14       15.72       11.74     12.02 o 
   7   1  14       53.75       60.28     16.62 o 
  -7   2  14       48.38       85.97     24.47 o 
  -6   2  14       18.91       14.16     12.51 o 
  -5   2  14       77.47       73.52      7.37 o 
  -4   2  14       53.45       57.06      4.42 o 
  -3   2  14      630.07      605.21     10.10 o 
  -2   2  14      287.73      271.13      7.39 o 
  -1   2  14      214.55      196.24      5.94 o 
   0   2  14      431.92      400.23      8.90 o 
   1   2  14      214.83      217.10      8.78 o 
   2   2  14      293.69      297.77     10.78 o 
   3   2  14      643.25      635.17     12.53 o 
   4   2  14       50.61       55.13      6.34 o 
   5   2  14       76.20       89.95      9.21 o 
   6   2  14       20.29       32.26     14.06 o 
   7   2  14       48.59       24.96     15.22 o 
  -7   3  14        1.25        1.50     20.09 o 
  -6   3  14       15.58        3.75      9.57 o 
  -5   3  14       16.36       18.52      6.42 o 
  -4   3  14       90.52       92.22      5.17 o 
  -3   3  14      167.44      163.19      5.13 o 
  -2   3  14      160.35      168.97      6.22 o 
  -1   3  14      934.95      900.11     14.16 o 
   0   3  14        0.92        3.61      4.45 o 
   1   3  14      946.99      939.58     34.06 o 
   2   3  14      164.17      159.36      5.74 o 
   3   3  14      164.89      157.90      6.09 o 
   4   3  14       86.30       80.35      5.77 o 
   5   3  14       16.13       12.59      6.67 o 
   6   3  14       15.58       11.38     12.77 o 
   7   3  14        1.27        4.05     15.12 o 
  -7   4  14        1.34       -1.24     23.54 o 
  -6   4  14        5.67       29.49     10.17 o 
  -5   4  14       35.94       48.77      7.32 o 
  -4   4  14       31.98       24.60      6.33 o 
  -3   4  14      249.19      253.02      6.33 o 
  -2   4  14      153.82      147.99      5.08 o 
  -1   4  14      207.80      220.04      5.22 o 
   0   4  14      242.38      229.08      7.74 o 
   1   4  14      196.51      214.30      7.69 o 
   2   4  14      150.51      141.02      7.47 o 
   3   4  14      246.74      237.21      7.49 o 
   4   4  14       32.80       32.78      6.77 o 
   5   4  14       36.05       30.71      7.80 o 
   6   4  14        4.95        6.63     12.40 o 
   7   4  14        1.30       -0.88     16.04 o 
  -7   5  14        5.50        3.18     15.79 o 
  -6   5  14        4.17       -6.97      8.22 o 
  -5   5  14       41.83       47.02      7.70 o 
  -4   5  14       23.40       19.50      5.72 o 
  -3   5  14      173.15      157.09      5.38 o 
  -2   5  14      721.36      694.41     12.10 o 
  -1   5  14      542.55      553.47      9.18 o 
   0   5  14       22.03       17.65      3.07 o 
   1   5  14      540.41      577.55     12.32 o 
   2   5  14      712.02      682.72     11.82 o 
   3   5  14      175.00      163.68      6.19 o 
   4   5  14       23.67       18.48      6.55 o 
   5   5  14       44.70       52.07      9.82 o 
   6   5  14        4.34       -0.01     11.35 o 
   7   5  14        5.28      -11.85     15.50 o 
  -7   6  14        6.93        0.27     16.55 o 
  -6   6  14        5.92       17.36     10.37 o 
  -5   6  14        3.96       19.68     14.32 o 
  -4   6  14       41.51       58.64      7.60 o 
  -3   6  14       12.66       18.02      4.06 o 
  -2   6  14      280.94      279.68      7.38 o 
  -1   6  14       39.68       41.41      4.71 o 
   0   6  14     1451.61     1530.48     25.29 o 
   1   6  14       41.47       44.31      4.98 o 
   2   6  14      280.65      281.87      8.05 o 
   3   6  14       13.89       11.84      4.46 o 
   4   6  14       42.87       40.17      7.89 o 
   5   6  14        3.53        7.67     16.83 o 
   6   6  14        5.82       14.29     14.21 o 
   7   6  14        6.45        7.63     17.59 o 
  -6   7  14       20.70       25.32     14.83 o 
  -5   7  14        0.86        5.02      9.88 o 
  -4   7  14       69.66       47.89      8.38 o 
  -3   7  14       25.55       36.75      6.80 o 
  -2   7  14      523.74      526.34     11.25 o 
  -1   7  14       24.66       15.66      3.51 o 
   0   7  14      288.68      256.62      8.63 o 
   1   7  14       24.76       17.90      3.56 o 
   2   7  14      531.25      558.41     12.88 o 
   3   7  14       24.63       20.94      6.19 o 
   4   7  14       70.57       68.99      9.34 o 
   5   7  14        0.99       -8.34     12.37 o 
   6   7  14       20.84       11.05     17.97 o 
  -6   8  14        3.99        1.42     15.36 o 
  -5   8  14       17.03       14.95     12.30 o 
  -4   8  14       29.96       54.56     11.33 o 
  -3   8  14      152.74      158.76     10.21 o 
  -2   8  14       66.23       63.20      8.46 o 
  -1   8  14      116.13      117.52      8.12 o 
   0   8  14       66.40       74.00      5.68 o 
   1   8  14      120.32      108.40      8.26 o 
   2   8  14       67.30       74.19      7.71 o 
   3   8  14      152.10      170.67     11.28 o 
   4   8  14       30.22       18.99     13.66 o 
   5   8  14       16.71       15.90     14.02 o 
   6   8  14        3.93       12.90     17.43 o 
  -5   9  14        8.40       -2.53     13.40 o 
  -4   9  14       16.17       22.96     10.65 o 
  -3   9  14       58.04       63.60     10.13 o 
  -2   9  14       77.89       82.35      8.28 o 
  -1   9  14       62.94       60.88      7.10 o 
   0   9  14        0.00        5.77      5.30 o 
   1   9  14       60.00       48.80      9.11 o 
   2   9  14       81.63       83.08     13.82 o 
   3   9  14       58.24       54.57      9.40 o 
   4   9  14       16.49       19.35     13.84 o 
   5   9  14        8.40       26.61     16.14 o 
   6   9  14        6.18       37.76     26.17 o 
  -5  10  14        5.06      -13.73     14.77 o 
  -4  10  14       26.02       27.56     14.20 o 
  -3  10  14       73.45       98.17     14.47 o 
  -2  10  14       13.43       28.17      9.61 o 
  -1  10  14        1.35       -2.20      5.66 o 
   0  10  14        1.32        0.32      5.48 o 
   1  10  14        0.78       -5.29      5.29 o 
   2  10  14       14.11        3.50     11.65 o 
   3  10  14       69.86       91.25     18.00 o 
   4  10  14       25.69       23.96     17.27 o 
   5  10  14        4.98       -2.28     15.68 o 
  -4  11  14        9.00        5.36     13.46 o 
  -3  11  14        8.88       30.08     12.06 o 
  -2  11  14       14.46       17.30     10.67 o 
  -1  11  14       63.71       72.17     13.26 o 
   0  11  14        0.07        7.92      9.21 o 
   1  11  14       65.49       82.78     15.18 o 
   2  11  14       15.13       39.19     14.26 o 
   3  11  14        8.81        2.03     14.04 o 
   4  11  14        8.58        8.30     23.37 o 
  -4  12  14        9.51       50.19     31.62 o 
  -3  12  14        7.75      -12.96     13.13 o 
  -2  12  14       31.45       38.66     13.90 o 
  -1  12  14        2.12        2.12     10.86 o 
   0  12  14       39.85       59.31     15.56 o 
   1  12  14        2.34       -3.62     10.14 o 
   2  12  14       32.03       24.02     12.12 o 
   3  12  14        6.72        5.80     16.17 o 
   4  12  14        9.08       -6.30     26.76 o 
  -3  13  14        2.13      -25.83     25.83 o 
  -2  13  14        8.79       -4.06     14.09 o 
  -1  13  14       18.93       23.23     14.08 o 
   0  13  14       11.35        1.56     13.57 o 
   1  13  14       18.05       25.39     16.12 o 
   2  13  14        9.87        6.19     12.54 o 
   3  13  14        1.91        7.26     23.71 o 
   0  14  14        1.34      -24.36     24.76 o 
   1   0  15       33.17       39.76      3.42 o 
   2   0  15      406.13      400.64     16.43 o 
   3   0  15     1003.63      996.73     14.70 o 
   4   0  15      125.52      118.57      6.84 o 
   5   0  15      441.84      410.64     15.50 o 
   6   0  15       17.97       25.89     13.18 o 
   7   0  15        6.32       19.12     28.80 o 
  -7   1  15       33.70       49.37     25.61 o 
  -6   1  15       95.13       89.08     34.66 o 
  -5   1  15       60.21       35.17      7.97 o 
  -4   1  15       86.45       90.77      5.89 o 
  -3   1  15      352.55      343.96      7.72 o 
  -2   1  15       55.99       58.08      4.34 o 
  -1   1  15      200.56      193.00      5.16 o 
   0   1  15      168.08      156.37     20.91 o 
   1   1  15      204.25      209.72     11.90 o 
   2   1  15       57.52       60.03      6.24 o 
   3   1  15      335.43      339.86      8.90 o 
   4   1  15       91.57       97.17     10.86 o 
   5   1  15       63.02       68.09      9.07 o 
   6   1  15       94.64       77.27     18.09 o 
   7   1  15       31.69       27.45     16.93 o 
  -7   2  15        2.00        0.93     21.85 o 
  -6   2  15      110.96      118.09     17.51 o 
  -5   2  15      135.70      138.00      8.76 o 
  -4   2  15       31.18       28.21      7.44 o 
  -3   2  15       50.90       58.85      3.93 o 
  -2   2  15      509.64      503.17     10.18 o 
  -1   2  15      419.45      417.79      8.48 o 
   0   2  15       17.56       14.41      3.06 o 
   1   2  15      417.33      428.20     12.34 o 
   2   2  15      503.92      528.17     14.37 o 
   3   2  15       49.11       52.73      5.02 o 
   4   2  15       31.93       30.20      6.45 o 
   5   2  15      132.77      128.91     10.07 o 
   6   2  15      112.42      124.63     17.94 o 
   7   2  15        1.72        6.43     15.52 o 
  -7   3  15        0.69      -13.40     19.16 o 
  -6   3  15       54.62       65.36     15.40 o 
  -5   3  15       14.95       13.36      6.46 o 
  -4   3  15       24.14       27.66      5.76 o 
  -3   3  15       85.23       82.08      4.58 o 
  -2   3  15       69.60       73.28      3.64 o 
  -1   3  15       99.11       91.18      5.06 o 
   0   3  15       26.65       23.58      5.28 o 
   1   3  15       99.02      104.70      9.79 o 
   2   3  15       68.84       67.26      4.11 o 
   3   3  15       85.23       85.65      5.17 o 
   4   3  15       19.01       25.62      5.27 o 
   5   3  15       15.99       16.93      7.04 o 
   6   3  15       53.95       28.17     13.85 o 
   7   3  15        0.75      -15.90     15.90 o 
  -7   4  15       10.70       12.49     23.66 o 
  -6   4  15       44.92       63.27     11.79 o 
  -5   4  15       64.25       68.20      8.10 o 
  -4   4  15      280.66      280.39     10.28 o 
  -3   4  15       56.03       51.68      4.12 o 
  -2   4  15      281.40      280.95      6.92 o 
  -1   4  15       19.27       18.50      2.61 o 
   0   4  15      289.01      293.95     13.56 o 
   1   4  15       18.36       24.09      3.97 o 
   2   4  15      285.72      275.21      8.62 o 
   3   4  15       55.22       51.87      6.13 o 
   4   4  15      277.06      255.18     11.83 o 
   5   4  15       63.57       63.58      8.94 o 
   6   4  15       43.31       69.75     22.57 o 
   7   4  15       10.44       21.93     18.21 o 
  -6   5  15       39.46       39.87     13.67 o 
  -5   5  15      117.19       86.28      9.03 o 
  -4   5  15       16.03       35.20      6.23 o 
  -3   5  15      273.37      267.80      9.75 o 
  -2   5  15        1.34       -0.69      3.22 o 
  -1   5  15      171.42      181.54      5.53 o 
   0   5  15      119.02      119.22      4.76 o 
   1   5  15      165.54      175.53      5.93 o 
   2   5  15        1.43        1.68      3.92 o 
   3   5  15      271.31      260.13     11.05 o 
   4   5  15       16.65       18.28      6.67 o 
   5   5  15      114.50      101.59     11.09 o 
   6   5  15       39.73       67.31     16.14 o 
   7   5  15       18.06       18.17     27.89 o 
  -6   6  15       20.51       29.87     15.52 o 
  -5   6  15      263.96      269.34     20.40 o 
  -4   6  15       29.51       22.21      7.98 o 
  -3   6  15      161.05      142.53      8.80 o 
  -2   6  15      146.40      131.97      6.59 o 
  -1   6  15       57.57       62.13      5.12 o 
   0   6  15       27.83       26.60      5.22 o 
   1   6  15       60.52       65.06      5.77 o 
   2   6  15      148.82      157.09      7.50 o 
   3   6  15      161.62      149.68      8.17 o 
   4   6  15       29.33       16.64      6.91 o 
   5   6  15      261.39      296.90     24.60 o 
   6   6  15       20.37       23.85     24.19 o 
   7   6  15        0.80       34.17     30.10 o 
  -6   7  15        8.17        5.82     14.51 o 
  -5   7  15       10.46       30.40     10.16 o 
  -4   7  15        2.15        1.21      7.18 o 
  -3   7  15       45.38       50.64      7.40 o 
  -2   7  15       13.06       15.61      5.68 o 
  -1   7  15       45.14       40.57      7.23 o 
   0   7  15      182.13      182.31      9.75 o 
   1   7  15       47.89       32.93      5.96 o 
   2   7  15       12.23        5.94      5.23 o 
   3   7  15       44.66       58.66      7.21 o 
   4   7  15        2.06       -7.00      7.00 o 
   5   7  15       10.29       17.17     28.66 o 
   6   7  15        8.05       -0.82     15.86 o 
  -6   8  15       10.44       -6.67     21.00 o 
  -5   8  15       14.51       16.71     13.70 o 
  -4   8  15        0.13        0.80      9.13 o 
  -3   8  15      107.01       88.17      8.73 o 
  -2   8  15       53.60       46.06      9.57 o 
  -1   8  15       36.43       42.23      6.47 o 
   0   8  15        7.65        0.91      5.04 o 
   1   8  15       38.40       36.84      8.53 o 
   2   8  15       50.12       50.83      7.52 o 
   3   8  15      108.58      103.12      9.81 o 
   4   8  15        0.16       -7.04     12.07 o 
   5   8  15       14.27        0.61     13.80 o 
   6   8  15       10.87        8.42     25.94 o 
  -5   9  15        3.48        1.22     14.98 o 
  -4   9  15       72.00       75.25     16.75 o 
  -3   9  15       61.16       76.26     12.63 o 
  -2   9  15       16.28       16.00      7.17 o 
  -1   9  15       37.04       43.49      7.82 o 
   0   9  15       89.00       76.64     10.52 o 
   1   9  15       36.46       45.55      7.36 o 
   2   9  15       16.30       20.30      6.95 o 
   3   9  15       60.10       90.51     12.93 o 
   4   9  15       70.43       88.25     21.07 o 
   5   9  15        3.57        0.25     16.05 o 
  -4  10  15        8.04       16.03     15.70 o 
  -3  10  15       20.16       22.46     12.42 o 
  -2  10  15       40.66       51.75     11.02 o 
  -1  10  15       10.12       15.51      8.61 o 
   0  10  15       84.63       70.46      7.96 o 
   1  10  15       10.23       13.99      7.25 o 
   2  10  15       40.27       45.88     14.00 o 
   3  10  15       19.77       11.09     11.12 o 
   4  10  15        7.98       13.98     20.70 o 
   5  10  15        0.94      -25.75     25.75 o 
  -4  11  15        8.84        3.16     14.67 o 
  -3  11  15       25.32       29.55     13.96 o 
  -2  11  15        0.31        8.53     10.96 o 
  -1  11  15       34.88       32.17     11.23 o 
   0  11  15       85.18       89.64     13.31 o 
   1  11  15       33.79       14.90      9.80 o 
   2  11  15        0.19        1.94     11.83 o 
   3  11  15       25.02       20.32     16.90 o 
   4  11  15        7.97       -4.14     17.83 o 
  -3  12  15        4.27       -4.99     18.06 o 
  -2  12  15        0.39      -11.00     13.08 o 
  -1  12  15        1.43       -3.18     12.43 o 
   0  12  15       16.34       24.21     12.98 o 
   1  12  15        1.58       -3.05     11.64 o 
   2  12  15        0.44      -11.12     11.12 o 
   3  12  15        4.04        9.04     32.63 o 
  -2  13  15       18.82        3.17     28.80 o 
  -1  13  15       52.43       60.22     20.46 o 
   0  13  15        1.80       -5.12     14.78 o 
   1  13  15       52.57       61.53     19.69 o 
   2  13  15       18.34       54.09     27.13 o 
   0   0  16       21.84       20.09     14.44 o 
   1   0  16      177.57      170.25      5.90 o 
   2   0  16       10.18        1.10      4.11 o 
   3   0  16      532.44      518.63     10.83 o 
   4   0  16        4.52        0.79      5.22 o 
   5   0  16      216.63      198.43     11.50 o 
   6   0  16       14.36       25.98     13.25 o 
   7   0  16       65.16       57.68     18.63 o 
  -7   1  16       44.29       34.06     24.39 o 
  -6   1  16       38.35       67.67     13.26 o 
  -5   1  16        8.25        5.78      6.83 o 
  -4   1  16      299.78      297.96      9.52 o 
  -3   1  16       87.98       82.63      4.40 o 
  -2   1  16      524.89      528.15     10.86 o 
  -1   1  16      158.56      155.32      4.93 o 
   0   1  16        0.08       11.76     13.06 o 
   1   1  16      155.58      152.47      7.24 o 
   2   1  16      509.87      505.45     14.31 o 
   3   1  16       94.23       99.25      5.59 o 
   4   1  16      296.88      295.85     11.58 o 
   5   1  16        7.69       -3.49      9.79 o 
   6   1  16       38.06       31.78     14.19 o 
   7   1  16       44.48       40.29     18.33 o 
  -7   2  16        4.05        3.56     22.98 o 
  -6   2  16        3.45       18.23     12.46 o 
  -5   2  16        3.11       -3.56      5.83 o 
  -4   2  16       60.40       54.36      6.20 o 
  -3   2  16       57.42       53.69      4.12 o 
  -2   2  16      650.47      614.45     12.29 o 
  -1   2  16      454.19      439.86     15.99 o 
   0   2  16      184.40      192.13      6.66 o 
   1   2  16      451.18      443.51     12.79 o 
   2   2  16      643.53      640.43     16.44 o 
   3   2  16       56.06       52.94      5.03 o 
   4   2  16       63.04       57.52      7.29 o 
   5   2  16        2.84       -3.72      6.57 o 
   6   2  16        3.15       12.16     12.62 o 
   7   2  16        3.87        4.49     25.00 o 
  -7   3  16        2.18      -11.64     22.52 o 
  -6   3  16        4.48        2.03     11.03 o 
  -5   3  16        6.51        6.33      6.11 o 
  -4   3  16        6.16        2.00      5.22 o 
  -3   3  16      109.58      112.30      5.11 o 
  -2   3  16      286.70      299.34      6.97 o 
  -1   3  16      498.44      479.50     10.15 o 
   0   3  16      451.04      422.55     11.12 o 
   1   3  16      493.32      486.00     27.43 o 
   2   3  16      278.66      293.51      9.41 o 
   3   3  16      112.04      110.52      5.59 o 
   4   3  16        5.73        5.78      6.19 o 
   5   3  16        6.30        6.08      7.21 o 
   6   3  16        5.19        3.63     14.80 o 
   7   3  16        2.16       -4.50     16.45 o 
  -6   4  16       13.13       17.65     12.15 o 
  -5   4  16       20.13       21.42      7.04 o 
  -4   4  16       73.73       71.44      6.39 o 
  -3   4  16       32.55       29.04      4.05 o 
  -2   4  16      250.38      225.73      6.49 o 
  -1   4  16      228.71      233.50      7.81 o 
   0   4  16      206.89      194.39      7.62 o 
   1   4  16      230.56      251.03     11.94 o 
   2   4  16      257.39      247.91      8.88 o 
   3   4  16       32.94       35.59      5.08 o 
   4   4  16       71.22       70.40      8.28 o 
   5   4  16       21.15       20.70      8.95 o 
   6   4  16       13.48       -4.86     15.56 o 
   7   4  16        0.85      -12.86     25.86 o 
  -6   5  16       41.50       61.55     16.61 o 
  -5   5  16       57.98       46.46      9.58 o 
  -4   5  16       15.14       14.56      5.85 o 
  -3   5  16       59.37       72.01      5.79 o 
  -2   5  16       18.56       18.14      3.96 o 
  -1   5  16      155.24      175.63      5.73 o 
   0   5  16        0.86        3.14      4.10 o 
   1   5  16      160.02      177.47      6.12 o 
   2   5  16       19.25       23.47      4.50 o 
   3   5  16       54.81       59.88      6.24 o 
   4   5  16       15.31       21.35      7.01 o 
   5   5  16       57.09       51.07     10.90 o 
   6   5  16       40.19       39.24     16.83 o 
   7   5  16       32.19       76.73     34.14 o 
  -6   6  16        3.54       -1.43     13.80 o 
  -5   6  16       71.74       77.43     14.77 o 
  -4   6  16       19.33       19.73      7.90 o 
  -3   6  16       54.82       49.49      6.75 o 
  -2   6  16       18.65       18.40      5.44 o 
  -1   6  16      123.48      106.54      5.91 o 
   0   6  16      109.95      131.80      7.61 o 
   1   6  16      131.97      111.22      6.76 o 
   2   6  16       19.30        9.92      7.33 o 
   3   6  16       54.06       55.10      6.49 o 
   4   6  16       16.87       -4.40      6.74 o 
   5   6  16       72.80       47.35     22.27 o 
   6   6  16        3.78        5.63     16.36 o 
  -6   7  16        7.24        9.39     15.74 o 
  -5   7  16       17.19       19.48     12.40 o 
  -4   7  16       27.18       13.82     12.11 o 
  -3   7  16       14.01       15.13      6.54 o 
  -2   7  16       56.13       59.02      7.12 o 
  -1   7  16        7.10        9.30      6.11 o 
   0   7  16        6.34        3.07      5.54 o 
   1   7  16        7.94        8.56      5.39 o 
   2   7  16       52.08       52.87      6.90 o 
   3   7  16       13.48       20.30      6.13 o 
   4   7  16       26.34       27.41      8.17 o 
   5   7  16       16.43        1.99     13.07 o 
   6   7  16        6.96       -2.23     16.77 o 
  -5   8  16        7.35       24.91     16.17 o 
  -4   8  16        2.84       19.10     11.19 o 
  -3   8  16       26.15       28.26      7.68 o 
  -2   8  16       73.68       67.73      9.12 o 
  -1   8  16      121.56      111.94      8.24 o 
   0   8  16       40.67       23.93      5.58 o 
   1   8  16      121.96      121.35      8.80 o 
   2   8  16       74.06       73.78      8.68 o 
   3   8  16       27.81       46.43      7.82 o 
   4   8  16        3.10        0.21     14.99 o 
   5   8  16        6.85        1.87     17.34 o 
   6   8  16        0.29        3.14     26.51 o 
  -5   9  16        9.49        5.83     15.77 o 
  -4   9  16        4.31        7.90     12.75 o 
  -3   9  16       20.22       16.74     11.08 o 
  -2   9  16       30.83       40.81      8.69 o 
  -1   9  16      119.85      110.98      8.55 o 
   0   9  16        6.30       14.33      5.98 o 
   1   9  16      119.52      114.17      8.70 o 
   2   9  16       29.58       31.47      7.59 o 
   3   9  16       20.71       17.60     13.75 o 
   4   9  16        4.54       -0.80     22.58 o 
   5   9  16        8.57       -7.23     23.90 o 
  -4  10  16       19.17      -10.77     14.53 o 
  -3  10  16      152.12      165.67     20.03 o 
  -2  10  16       27.71       25.03     10.82 o 
  -1  10  16       32.94       30.53      8.22 o 
   0  10  16        9.24       13.35      7.53 o 
   1  10  16       32.75       37.11      8.33 o 
   2  10  16       27.06       13.04     12.68 o 
   3  10  16      152.12      157.86     21.46 o 
   4  10  16       19.28        4.14     16.97 o 
   5  10  16        0.56       16.70     26.20 o 
  -4  11  16       56.09       67.09     30.61 o 
  -3  11  16       21.36       36.28     14.51 o 
  -2  11  16       35.36       30.72     13.59 o 
  -1  11  16       69.00       74.13     13.54 o 
   0  11  16       28.17       39.94     11.22 o 
   1  11  16       70.30       53.41     12.34 o 
   2  11  16       36.55       29.49     16.05 o 
   3  11  16       21.15       10.61     17.29 o 
   4  11  16       56.18       32.53     30.75 o 
  -3  12  16        3.62      -19.19     26.17 o 
  -2  12  16        2.38        0.61     16.45 o 
  -1  12  16       69.69       76.92     15.70 o 
   0  12  16      116.22      108.29     16.75 o 
   1  12  16       68.94       92.59     17.12 o 
   2  12  16        2.18      -11.78     11.78 o 
   3  12  16        3.44       33.07     27.53 o 
  -1  13  16        1.91       52.11     32.27 o 
   0  13  16       11.18       32.61     28.74 o 
   1  13  16        1.95       19.90     28.46 o 
   1   0  17     1483.63     1427.28     21.12 o 
   2   0  17       10.21        6.77      4.25 o 
   3   0  17       27.44       21.93      3.92 o 
   4   0  17       55.39       52.75      6.34 o 
   5   0  17       43.90       36.67      7.91 o 
   6   0  17      154.66      180.27     20.79 o 
   7   0  17      164.85      126.22     32.53 o 
  -6   1  17       22.92       16.10     17.21 o 
  -5   1  17       20.94        7.75      6.52 o 
  -4   1  17       24.17       18.80      5.29 o 
  -3   1  17      117.53      107.86      4.97 o 
  -2   1  17        0.62        0.83      3.49 o 
  -1   1  17      145.09      134.32      4.77 o 
   0   1  17      227.87      236.94     25.48 o 
   1   1  17      142.13      143.05      7.42 o 
   2   1  17        0.26        3.69      4.97 o 
   3   1  17      122.89      103.43      7.30 o 
   4   1  17       24.25       15.27      5.61 o 
   5   1  17       21.18        9.58      8.84 o 
   6   1  17       23.11       13.00     14.71 o 
   7   1  17        2.58       -5.12     24.08 o 
  -6   2  17        1.91       -0.08     15.32 o 
  -5   2  17       55.10       59.82      8.47 o 
  -4   2  17       57.89       41.83      5.98 o 
  -3   2  17       20.27       11.27      3.40 o 
  -2   2  17      290.08      301.02      8.26 o 
  -1   2  17        2.76       -1.03      3.05 o 
   0   2  17      746.09      690.29     13.37 o 
   1   2  17        3.67        4.95      4.50 o 
   2   2  17      282.16      313.78     13.84 o 
   3   2  17       19.38       18.74      4.21 o 
   4   2  17       58.31       56.95      6.78 o 
   5   2  17       56.29       61.25      8.81 o 
   6   2  17        1.91       10.95     14.01 o 
   7   2  17       20.14       14.30     24.22 o 
  -6   3  17       24.34       -4.18     17.32 o 
  -5   3  17        0.33        2.41      5.97 o 
  -4   3  17       55.37       50.87      6.54 o 
  -3   3  17        5.29        6.06      3.55 o 
  -2   3  17      215.95      217.60      5.88 o 
  -1   3  17       69.18       76.12      5.00 o 
   0   3  17      193.74      215.74     13.34 o 
   1   3  17       69.24       71.59      6.93 o 
   2   3  17      218.43      221.02      8.20 o 
   3   3  17        4.12        2.34      4.66 o 
   4   3  17       56.57       63.35      7.69 o 
   5   3  17        0.52       -3.20      7.64 o 
   6   3  17       24.60       19.68     14.36 o 
   7   3  17        1.08      -15.23     26.57 o 
  -6   4  17        8.85        0.47     12.84 o 
  -5   4  17        3.33       -5.45      6.38 o 
  -4   4  17       22.80       17.66      6.06 o 
  -3   4  17        7.14        9.04      4.06 o 
  -2   4  17       23.82       31.41      3.76 o 
  -1   4  17      323.27      334.20     10.92 o 
   0   4  17      583.52      571.70     13.39 o 
   1   4  17      321.65      342.69     25.14 o 
   2   4  17       23.90       27.93      4.89 o 
   3   4  17        7.13        0.72      4.76 o 
   4   4  17       23.74       16.83      6.64 o 
   5   4  17        2.78        2.19      6.84 o 
   6   4  17        8.54      -10.42     13.42 o 
  -6   5  17       14.50        3.51     12.93 o 
  -5   5  17        9.86        1.52     12.18 o 
  -4   5  17       39.00       55.26      7.80 o 
  -3   5  17       94.22       99.86      8.48 o 
  -2   5  17       89.55       97.12      6.13 o 
  -1   5  17      338.64      334.63      7.74 o 
   0   5  17       36.95       44.16      3.87 o 
   1   5  17      342.46      332.60     11.00 o 
   2   5  17       93.12       89.91      6.41 o 
   3   5  17       97.35       99.62      7.88 o 
   4   5  17       39.86       50.51      8.11 o 
   5   5  17       10.24        0.80      9.54 o 
   6   5  17       14.62       12.29     15.40 o 
  -6   6  17        2.19       -0.03     15.16 o 
  -5   6  17        1.03      -11.38     19.83 o 
  -4   6  17       30.75       38.67      8.83 o 
  -3   6  17       62.95       67.02      7.33 o 
  -2   6  17      335.68      338.13     11.65 o 
  -1   6  17      253.98      272.83     10.03 o 
   0   6  17        3.11        6.14      4.72 o 
   1   6  17      246.58      259.64     10.43 o 
   2   6  17      343.65      356.60     18.04 o 
   3   6  17       63.23       74.60      7.75 o 
   4   6  17       32.50       29.40      7.94 o 
   5   6  17        0.98        5.91     13.39 o 
   6   6  17        1.92       13.09     21.46 o 
  -5   7  17        1.67       18.12     13.59 o 
  -4   7  17       39.01       53.19     13.47 o 
  -3   7  17       77.95       86.39      8.30 o 
  -2   7  17        0.21        6.80      5.58 o 
  -1   7  17      140.55      150.45     10.05 o 
   0   7  17      453.28      458.18     13.29 o 
   1   7  17      139.87      146.46     10.32 o 
   2   7  17        0.19        4.20      5.50 o 
   3   7  17       78.67       83.13     12.69 o 
   4   7  17       40.47       36.93     12.16 o 
   5   7  17        1.73       -7.55     14.44 o 
   6   7  17       15.25       12.66     28.63 o 
  -5   8  17        0.94       -4.61     16.35 o 
  -4   8  17       58.78       57.85     15.67 o 
  -3   8  17       12.05       25.96      7.22 o 
  -2   8  17      146.42      168.41     11.67 o 
  -1   8  17       10.30       13.22      7.10 o 
   0   8  17       21.59       24.81      5.81 o 
   1   8  17       10.56       15.11      6.28 o 
   2   8  17      142.65      146.35      9.89 o 
   3   8  17       12.90       29.33      7.79 o 
   4   8  17       58.21       61.50     17.35 o 
   5   8  17        0.95        3.33     15.23 o 
  -4   9  17       60.37       90.90     17.32 o 
  -3   9  17       17.58       13.41     11.89 o 
  -2   9  17       47.65       57.82      9.19 o 
  -1   9  17       23.49       27.12      8.11 o 
   0   9  17      162.84      195.13     10.16 o 
   1   9  17       23.74       12.95      6.39 o 
   2   9  17       48.70       54.12      8.63 o 
   3   9  17       17.26       -2.08     16.42 o 
   4   9  17       60.25       58.39     27.67 o 
   5   9  17        0.23       15.66     25.18 o 
  -3  10  17        6.66       -4.73     12.40 o 
  -2  10  17       29.48       32.79     11.69 o 
  -1  10  17       64.24       78.86     13.31 o 
   0  10  17        2.95       13.91      7.94 o 
   1  10  17       60.86       50.99      9.94 o 
   2  10  17       30.19       50.35     15.06 o 
   3  10  17        6.42        2.62     15.02 o 
   4  10  17        9.42      -15.29     27.41 o 
  -3  11  17       47.01        6.87     27.24 o 
  -2  11  17       20.62        6.73     14.70 o 
  -1  11  17        0.40       -6.66     11.83 o 
   0  11  17       19.79       30.37     14.95 o 
   1  11  17        0.56      -11.03     11.03 o 
   2  11  17       21.50       14.48     14.17 o 
   3  11  17       49.24       55.34     29.79 o 
  -2  12  17       12.71        7.29     28.80 o 
  -1  12  17       36.71       24.59     28.60 o 
   0  12  17       19.75       -2.04     13.05 o 
   1  12  17       37.99       28.71     26.88 o 
   2  12  17       12.51       -2.74     23.88 o 
   0   0  18      226.65      211.28     26.00 o 
   1   0  18       88.84      106.53      4.87 o 
   2   0  18       47.01       49.97      5.41 o 
   3   0  18     1006.53     1001.59     16.95 o 
   4   0  18      107.82       98.81      8.20 o 
   5   0  18       17.71       11.18      7.51 o 
   6   0  18        1.45        0.54     13.53 o 
   7   0  18        4.86      -23.17     23.17 o 
  -6   1  18       59.16       41.65     16.10 o 
  -5   1  18       28.65       29.59      7.65 o 
  -4   1  18       56.81       45.02      6.72 o 
  -3   1  18       15.87       14.94      3.44 o 
  -2   1  18       28.79       31.24      4.90 o 
  -1   1  18       12.81       14.14      2.99 o 
   0   1  18      300.52      265.35     38.37 o 
   1   1  18       12.88       13.83      4.38 o 
   2   1  18       27.39       23.25      5.81 o 
   3   1  18       16.60       49.63     11.87 o 
   4   1  18       52.90       62.59     10.64 o 
   5   1  18       29.26       22.88      7.87 o 
   6   1  18       56.88       37.23     16.45 o 
   7   1  18       32.06       53.13     29.42 o 
  -6   2  18        7.70       -2.62     14.25 o 
  -5   2  18      133.17      142.99     10.41 o 
  -4   2  18       97.21      103.99      7.50 o 
  -3   2  18       47.23       48.48      4.63 o 
  -2   2  18       73.59       74.96      5.09 o 
  -1   2  18       16.94       13.41      3.43 o 
   0   2  18      209.42      193.41      7.83 o 
   1   2  18       16.37       13.79      4.84 o 
   2   2  18       69.37       78.95      7.31 o 
   3   2  18       44.90       43.96      5.34 o 
   4   2  18       96.81      100.75      7.96 o 
   5   2  18      132.44      133.80     12.26 o 
   6   2  18        8.34        5.04     13.93 o 
  -6   3  18       23.18       19.75     20.01 o 
  -5   3  18        7.55       10.62      6.87 o 
  -4   3  18       62.19       57.17      9.59 o 
  -3   3  18       41.86       49.01      4.89 o 
  -2   3  18       82.71       90.57      4.71 o 
  -1   3  18       30.84       29.06      4.28 o 
   0   3  18       74.10       78.34      5.38 o 
   1   3  18       31.75       21.80      5.67 o 
   2   3  18       80.85       92.86     16.33 o 
   3   3  18       41.60       47.67      5.84 o 
   4   3  18       62.40       56.26      8.54 o 
   5   3  18        7.51       17.03      8.15 o 
   6   3  18       24.15       -3.51     14.47 o 
  -6   4  18        7.62       13.58     14.30 o 
  -5   4  18       46.55       42.05      9.17 o 
  -4   4  18      141.70      146.19      8.78 o 
  -3   4  18      116.84       98.05      6.53 o 
  -2   4  18      167.92      152.09      5.60 o 
  -1   4  18       59.06       57.30      5.64 o 
   0   4  18        5.05        3.55      7.25 o 
   1   4  18       61.76       66.09      8.23 o 
   2   4  18      168.93      158.75      6.73 o 
   3   4  18      120.08      135.66      8.18 o 
   4   4  18      143.28      132.85     10.09 o 
   5   4  18       45.79       35.47     10.64 o 
   6   4  18        7.27       30.74     21.63 o 
  -5   5  18       15.17       -7.79     10.78 o 
  -4   5  18       36.17       30.80      7.24 o 
  -3   5  18      181.13      182.99      9.35 o 
  -2   5  18       90.54       99.92      6.26 o 
  -1   5  18       52.91       64.38      4.34 o 
   0   5  18      184.12      164.42      5.78 o 
   1   5  18       49.74       51.84      9.41 o 
   2   5  18       91.26      103.08      6.90 o 
   3   5  18      179.02      193.84      9.91 o 
   4   5  18       35.89       51.36      8.40 o 
   5   5  18       15.63       20.48     14.81 o 
   6   5  18       10.94       42.34     28.91 o 
  -5   6  18       13.48       21.97     13.86 o 
  -4   6  18      116.54      120.68     12.27 o 
  -3   6  18       29.13       37.54      6.70 o 
  -2   6  18       59.43       78.06      7.20 o 
  -1   6  18      231.06      204.53      8.80 o 
   0   6  18       63.72       52.73      8.48 o 
   1   6  18      229.73      227.79     10.05 o 
   2   6  18       57.57       75.52      7.13 o 
   3   6  18       28.41       29.75      6.95 o 
   4   6  18      116.94      118.56     11.45 o 
   5   6  18       12.94       30.49     15.70 o 
   6   6  18        0.19       31.82     30.30 o 
  -5   7  18        7.61        2.04     14.39 o 
  -4   7  18       17.50        9.55     11.08 o 
  -3   7  18       58.43       77.11      8.45 o 
  -2   7  18       34.37       34.70      6.81 o 
  -1   7  18       40.29       32.72      7.37 o 
   0   7  18        2.33        2.35      5.10 o 
   1   7  18       41.21       33.10      6.90 o 
   2   7  18       33.60       45.17      7.01 o 
   3   7  18       59.36       59.96      8.43 o 
   4   7  18       17.12       15.91     10.25 o 
   5   7  18        7.44      -14.58     14.58 o 
  -4   8  18        8.72       12.58     13.56 o 
  -3   8  18        0.15        3.99      9.18 o 
  -2   8  18        7.72       16.98     10.04 o 
  -1   8  18       90.94       91.16      8.18 o 
   0   8  18       40.57       29.16      7.84 o 
   1   8  18       88.70      104.19     12.80 o 
   2   8  18        8.50        3.51     10.53 o 
   3   8  18        0.23       14.68      9.27 o 
   4   8  18        7.81       13.08     15.17 o 
   5   8  18       56.65       96.97     35.69 o 
  -4   9  18        6.16       13.34     15.62 o 
  -3   9  18        1.53      -10.84     10.84 o 
  -2   9  18       65.20       67.69     11.76 o 
  -1   9  18       18.29        2.11      7.08 o 
   0   9  18        1.68        6.30      5.99 o 
   1   9  18       18.64       21.57      6.64 o 
   2   9  18       65.86       61.85     19.69 o 
   3   9  18        1.62      -12.35     12.35 o 
   4   9  18        6.12        2.07     18.64 o 
  -3  10  18        0.09        3.28     15.03 o 
  -2  10  18        9.44       23.55     14.15 o 
  -1  10  18       34.22       39.42     11.97 o 
   0  10  18       42.99       27.74      9.01 o 
   1  10  18       34.95       35.63     11.53 o 
   2  10  18        9.73       12.38     14.24 o 
   3  10  18        0.04       34.79     17.75 o 
   4  10  18       74.82       66.98     28.71 o 
  -3  11  18       24.88        6.39     26.76 o 
  -2  11  18       55.80       54.10     14.65 o 
  -1  11  18       63.42       48.56     18.88 o 
   0  11  18        0.41       16.03     11.91 o 
   1  11  18       63.40       52.52     13.81 o 
   2  11  18       55.11       65.40     23.82 o 
   3  11  18       25.03       -1.27     25.04 o 
  -1  12  18       13.51      -23.63     27.67 o 
   0  12  18       49.90       30.01     30.72 o 
   1  12  18       13.44        5.34     25.07 o 
   1   0  19      360.93      355.65      8.58 o 
   2   0  19        5.32        3.89      4.91 o 
   3   0  19      280.20      267.25     10.47 o 
   4   0  19        0.01       -5.80      5.80 o 
   5   0  19       28.60       20.11      8.16 o 
   6   0  19        6.67       -1.80     14.32 o 
  -6   1  19       44.12       34.21     18.81 o 
  -5   1  19       45.20       39.94      8.70 o 
  -4   1  19        5.85        4.75      5.90 o 
  -3   1  19       25.25       25.42      4.71 o 
  -2   1  19      125.79      131.67      6.08 o 
  -1   1  19      461.15      424.33     13.22 o 
   0   1  19      317.57      368.41     23.35 o 
   1   1  19      471.13      454.65     15.97 o 
   2   1  19      131.61      133.12     12.59 o 
   3   1  19       24.48       38.05      5.11 o 
   4   1  19        6.08        0.70      6.13 o 
   5   1  19       46.04       62.08      9.34 o 
   6   1  19       44.84       35.41     17.04 o 
  -6   2  19        8.24       -5.31     15.09 o 
  -5   2  19        5.60        9.31      8.39 o 
  -4   2  19       37.34       34.85      6.18 o 
  -3   2  19      141.75      141.17      8.01 o 
  -2   2  19      119.73      117.52      6.03 o 
  -1   2  19      122.92      122.09      5.18 o 
   0   2  19      509.69      489.65     11.11 o 
   1   2  19      123.40      118.75      7.38 o 
   2   2  19      123.37      119.76      8.51 o 
   3   2  19      142.25      142.38      7.44 o 
   4   2  19       38.72       41.67      8.37 o 
   5   2  19        5.63        6.63      7.58 o 
   6   2  19        8.38       14.79     15.65 o 
  -6   3  19       11.04       20.26     21.71 o 
  -5   3  19        6.77       -5.54      6.89 o 
  -4   3  19       59.25       68.63      7.29 o 
  -3   3  19      109.20      103.66      6.54 o 
  -2   3  19       69.59       70.67      5.39 o 
  -1   3  19       19.22       19.92      4.13 o 
   0   3  19       58.10       62.85      5.94 o 
   1   3  19       19.56       24.93      5.76 o 
   2   3  19       62.92       65.54      7.71 o 
   3   3  19      111.01      118.48      8.41 o 
   4   3  19       59.14       55.34     12.20 o 
   5   3  19        6.51       -7.52      7.52 o 
   6   3  19       11.00      -13.46     13.46 o 
  -5   4  19        8.42        3.69      9.42 o 
  -4   4  19       31.88       35.16      6.74 o 
  -3   4  19       26.81       17.42      5.14 o 
  -2   4  19       20.18       34.26      4.26 o 
  -1   4  19       78.06       72.31      5.60 o 
   0   4  19       86.90       97.62      6.43 o 
   1   4  19       74.93       61.04      7.67 o 
   2   4  19       22.07       23.09      5.61 o 
   3   4  19       28.17       22.82      6.14 o 
   4   4  19       33.25       28.38      7.58 o 
   5   4  19        9.04       21.60     10.81 o 
   6   4  19        4.65      -10.74     23.34 o 
  -5   5  19       17.27        6.14     13.02 o 
  -4   5  19       22.29        7.45      8.71 o 
  -3   5  19       22.11       25.96      6.07 o 
  -2   5  19       43.79       44.50      5.60 o 
  -1   5  19       38.60       38.18      4.56 o 
   0   5  19        1.51        6.66      4.09 o 
   1   5  19       33.76       22.58     13.32 o 
   2   5  19       39.66       44.33      5.75 o 
   3   5  19       22.63       25.98      6.62 o 
   4   5  19       21.59       31.49      9.17 o 
   5   5  19       17.49       25.69     16.27 o 
   6   5  19        4.35      -13.14     27.95 o 
  -5   6  19        2.62        7.26     13.67 o 
  -4   6  19        8.44        9.02      8.99 o 
  -3   6  19       75.42       60.49      7.55 o 
  -2   6  19       99.36       95.42      7.65 o 
  -1   6  19       37.53       40.82      5.94 o 
   0   6  19       25.44       33.09      6.77 o 
   1   6  19       38.22       48.75      6.47 o 
   2   6  19       96.74       98.47      9.00 o 
   3   6  19       77.13       66.15      8.43 o 
   4   6  19        8.79        6.38      7.83 o 
   5   6  19        2.56        8.21     15.53 o 
  -4   7  19        6.93       14.58     11.91 o 
  -3   7  19       19.17       16.12      7.30 o 
  -2   7  19       53.93       55.56      7.54 o 
  -1   7  19      128.89      139.98     10.25 o 
   0   7  19      201.66      189.42     13.54 o 
   1   7  19      125.56      137.18      8.94 o 
   2   7  19       55.20       65.66     11.85 o 
   3   7  19       18.74        4.82      7.26 o 
   4   7  19        6.42        6.78     13.73 o 
   5   7  19       27.05       79.16     35.16 o 
  -4   8  19        7.53       -2.69     12.81 o 
  -3   8  19      103.36      105.22     13.68 o 
  -2   8  19        5.18       -1.14      7.87 o 
  -1   8  19       27.03       33.59      6.93 o 
   0   8  19       67.61       63.83      7.62 o 
   1   8  19       27.42       34.91      7.28 o 
   2   8  19        5.45        7.92      7.08 o 
   3   8  19      104.20      103.78     23.95 o 
   4   8  19        7.38       -4.02     19.15 o 
  -3   9  19        3.30        7.32     30.90 o 
  -2   9  19       69.46       86.59     11.97 o 
  -1   9  19       60.54       64.59     11.50 o 
   0   9  19        5.44        8.62      6.56 o 
   1   9  19       61.20       81.05      8.90 o 
   2   9  19       68.15       77.22     14.45 o 
   3   9  19        3.77       12.15     15.30 o 
   4   9  19       17.56      -16.84     26.74 o 
  -2  10  19        8.26      -12.63     12.63 o 
  -1  10  19       15.35       26.28     14.52 o 
   0  10  19      128.26      134.26     15.83 o 
   1  10  19       15.88       17.74     11.77 o 
   2  10  19        8.69        6.81     18.37 o 
   3  10  19        4.60       27.24     25.44 o 
  -2  11  19       28.69      117.31     34.90 o 
  -1  11  19       13.16       -1.19     25.15 o 
   0  11  19      108.83      145.69     35.81 o 
   1  11  19       13.83        5.79     26.37 o 
   0   0  20       88.56       99.65     21.68 o 
   1   0  20       23.83       26.00      6.09 o 
   2   0  20       46.08       55.81      5.59 o 
   3   0  20        0.65        0.93      6.75 o 
   4   0  20        0.50       -6.58      6.58 o 
   5   0  20       19.89       13.10      8.46 o 
   6   0  20        5.83       20.72     25.92 o 
  -6   1  20        8.52        6.19     24.28 o 
  -5   1  20        7.99       -3.72      8.34 o 
  -4   1  20       10.80       19.65     11.42 o 
  -3   1  20        6.06       14.15      4.65 o 
  -2   1  20      129.07      132.75      6.23 o 
  -1   1  20       58.07       57.28      3.82 o 
   0   1  20        5.51       19.64     11.16 o 
   1   1  20       54.23       61.59      8.45 o 
   2   1  20      129.62      148.67      9.41 o 
   3   1  20        5.56        9.11      4.97 o 
   4   1  20       11.06        7.02      8.31 o 
   5   1  20        8.14       -7.45     13.13 o 
   6   1  20        9.46        1.70     21.82 o 
  -6   2  20        4.31      -22.10     22.10 o 
  -5   2  20        6.98       -8.58      8.58 o 
  -4   2  20        0.64       -7.31      7.31 o 
  -3   2  20       49.66       55.89      5.77 o 
  -2   2  20       24.51       24.75      4.69 o 
  -1   2  20       73.55       67.80      5.23 o 
   0   2  20        3.69        5.03      4.65 o 
   1   2  20       69.17       62.46      6.37 o 
   2   2  20       23.51       30.72      8.28 o 
   3   2  20       51.59       56.85     10.83 o 
   4   2  20        0.61        1.43      6.92 o 
   5   2  20        7.07        5.70      8.61 o 
   6   2  20        4.48       25.24     25.12 o 
  -5   3  20       14.82        3.85      7.90 o 
  -4   3  20       31.50       38.71      7.59 o 
  -3   3  20       48.99       48.53      6.01 o 
  -2   3  20       34.86       37.40      6.17 o 
  -1   3  20       34.98       34.45      4.40 o 
   0   3  20       26.19       31.83      4.71 o 
   1   3  20       37.03       34.27      6.33 o 
   2   3  20       34.55       37.43      8.93 o 
   3   3  20       48.42       57.62      6.81 o 
   4   3  20       32.16       31.08      8.28 o 
   5   3  20       14.77       19.62     10.63 o 
   6   3  20        2.04      -22.78     22.78 o 
  -5   4  20       13.37       11.51     12.89 o 
  -4   4  20        8.99       13.65      7.29 o 
  -3   4  20       29.55       22.26      5.79 o 
  -2   4  20      206.62      216.84      7.59 o 
  -1   4  20      106.51      100.80      8.26 o 
   0   4  20       38.71       32.89      5.34 o 
   1   4  20      105.92       89.34     17.75 o 
   2   4  20      210.87      207.67      8.87 o 
   3   4  20       27.95       23.01      6.46 o 
   4   4  20        8.58       -6.96      7.46 o 
   5   4  20       12.56       24.40     15.47 o 
   6   4  20        3.95       -3.96     28.63 o 
  -5   5  20       34.25       36.81     15.31 o 
  -4   5  20      105.00      104.97     10.82 o 
  -3   5  20       36.16       33.17      6.97 o 
  -2   5  20       70.64       62.06      6.74 o 
  -1   5  20       16.22       10.53      5.58 o 
   0   5  20      299.18      312.54      9.66 o 
   1   5  20       17.84       12.02     10.18 o 
   2   5  20       70.29       66.03      6.67 o 
   3   5  20       37.19       40.01      7.69 o 
   4   5  20      104.33      104.93     10.93 o 
   5   5  20       34.73       20.86     16.34 o 
  -4   6  20       16.28       17.74     10.03 o 
  -3   6  20       77.94      102.23     12.03 o 
  -2   6  20       35.87       40.19      8.68 o 
  -1   6  20       37.11       37.71      7.87 o 
   0   6  20       14.67       10.71      6.67 o 
   1   6  20       38.17       34.34      6.44 o 
   2   6  20       38.18       32.49      6.79 o 
   3   6  20       77.56       84.17      9.26 o 
   4   6  20       17.27       16.06     14.29 o 
   5   6  20        7.67       39.34     31.99 o 
  -4   7  20       57.67       53.61     15.87 o 
  -3   7  20       21.86       31.11      8.61 o 
  -2   7  20        1.65       -2.33      6.93 o 
  -1   7  20       73.90       99.33     15.22 o 
   0   7  20       98.29       99.75      8.16 o 
   1   7  20       75.03       95.75      8.56 o 
   2   7  20        1.55       13.28     10.18 o 
   3   7  20       22.42       14.76      8.36 o 
   4   7  20       58.66       62.46     22.40 o 
   5   7  20       34.69       77.69     35.75 o 
  -3   8  20        1.93       -3.53     11.90 o 
  -2   8  20       20.12       16.94      9.55 o 
  -1   8  20       10.54        9.67      7.14 o 
   0   8  20       44.93       48.38      8.00 o 
   1   8  20       11.21        5.04      7.97 o 
   2   8  20       19.85       21.71     10.71 o 
   3   8  20        1.89      -16.19     16.19 o 
   4   8  20        8.86       -6.95     28.54 o 
  -2   9  20        8.57        4.49     13.44 o 
  -1   9  20       62.09       36.60     13.25 o 
   0   9  20       28.16       22.55      8.46 o 
   1   9  20       61.57       54.03     11.53 o 
   2   9  20        7.94      -12.60     16.36 o 
   3   9  20       47.91       93.01     31.09 o 
  -1  10  20       43.56       35.85     13.46 o 
   0  10  20        1.96       15.32     12.40 o 
   1  10  20       44.08       52.32     18.16 o 
  -1  11  20        4.51       -4.72     26.09 o 
   0  11  20       29.22       29.45     28.15 o 
   1  11  20        4.97       21.73     25.52 o 
   1   0  21        7.76        2.25      3.76 o 
   2   0  21        6.85        5.29      7.60 o 
   3   0  21       16.70       17.34      9.24 o 
   4   0  21      147.13      154.61     13.00 o 
   5   0  21        1.94        5.23     10.89 o 
   6   0  21        0.67        4.58     24.81 o 
  -6   1  21       23.61       36.68     27.47 o 
  -5   1  21        4.41       -4.21     10.35 o 
  -4   1  21       20.18       24.54     21.21 o 
  -3   1  21       27.03       27.39      7.04 o 
  -2   1  21      115.06      119.00      9.09 o 
  -1   1  21        1.26       -0.66      3.08 o 
   0   1  21        0.27        9.38     10.94 o 
   1   1  21        0.92        9.47      4.29 o 
   2   1  21      113.66      109.65     10.50 o 
   3   1  21       26.66       25.76     15.10 o 
   4   1  21       20.11       16.61      9.56 o 
   5   1  21        3.93       -1.62     20.42 o 
   6   1  21       22.17        9.10     26.42 o 
  -5   2  21       11.65       41.47     15.11 o 
  -4   2  21       18.08       12.98     10.45 o 
  -3   2  21       61.04       64.30      7.04 o 
  -2   2  21       10.70        4.55      5.50 o 
  -1   2  21       78.88       87.86      4.96 o 
   0   2  21      105.44      111.74      5.89 o 
   1   2  21       77.42       69.37      7.23 o 
   2   2  21       11.38       35.84     11.63 o 
   3   2  21       62.16       65.66     11.88 o 
   4   2  21       17.26       10.29      9.29 o 
   5   2  21       11.09       15.60     11.45 o 
  -5   3  21       79.74       84.86     15.59 o 
  -4   3  21       30.10       28.32     10.06 o 
  -3   3  21       83.62       89.28      8.03 o 
  -2   3  21       72.21       79.99      7.46 o 
  -1   3  21       31.19       42.33      5.29 o 
   0   3  21       27.26       24.94      4.68 o 
   1   3  21       30.99       31.51      6.68 o 
   2   3  21       72.98       91.34     15.33 o 
   3   3  21       80.16       86.99     14.62 o 
   4   3  21       30.03       23.19     10.37 o 
   5   3  21       80.85       75.10     18.68 o 
  -5   4  21       14.24        3.97     13.93 o 
  -4   4  21       41.06       55.07     11.16 o 
  -3   4  21       13.37       23.25      7.08 o 
  -2   4  21        8.78        9.26      7.19 o 
  -1   4  21      193.83      174.28     22.43 o 
   0   4  21      147.53      138.97     11.15 o 
   1   4  21      195.90      196.72     15.65 o 
   2   4  21        8.33        4.63      8.76 o 
   3   4  21       11.66       16.17      8.27 o 
   4   4  21       39.70       58.36     13.43 o 
   5   4  21       15.32       33.34     16.87 o 
  -4   5  21        2.76      -10.37     11.07 o 
  -3   5  21       78.29      100.66     10.75 o 
  -2   5  21       46.65       44.47      7.89 o 
  -1   5  21       66.53       61.63      7.34 o 
   0   5  21        8.71        7.25      5.66 o 
   1   5  21       65.69       61.39     15.12 o 
   2   5  21       44.53       58.52     13.35 o 
   3   5  21       78.82       96.16     11.00 o 
   4   5  21        2.54        8.42     10.46 o 
   5   5  21       40.49       25.52     34.37 o 
  -4   6  21        5.67        1.20     13.64 o 
  -3   6  21       28.53       31.74     11.36 o 
  -2   6  21       51.87       52.04      9.21 o 
  -1   6  21       86.66       82.11      8.51 o 
   0   6  21       29.07       14.05      7.07 o 
   1   6  21       85.96       92.62     10.39 o 
   2   6  21       52.08       49.65     13.26 o 
   3   6  21       27.35       26.37     10.11 o 
   4   6  21        5.66       27.04     20.02 o 
   5   6  21       31.16       26.40     31.65 o 
  -3   7  21        0.43       -6.83      9.19 o 
  -2   7  21      227.40      215.73     19.05 o 
  -1   7  21        7.53       -3.89      7.92 o 
   0   7  21       25.33       17.66      7.52 o 
   1   7  21        8.09        7.43      8.25 o 
   2   7  21      228.62      238.68     16.06 o 
   3   7  21        0.44       -9.51      9.51 o 
   4   7  21        6.94       32.08     27.98 o 
  -3   8  21        8.78       14.27     13.46 o 
  -2   8  21       36.82       18.29     10.13 o 
  -1   8  21        6.28        7.56      8.65 o 
   0   8  21      120.79      127.76     12.31 o 
   1   8  21        6.21        3.61      8.11 o 
   2   8  21       37.88       15.79     16.00 o 
   3   8  21        9.25       -0.49     16.99 o 
  -2   9  21       17.56        3.04     14.48 o 
  -1   9  21       30.80       33.78     14.48 o 
   0   9  21        4.71        4.83     11.62 o 
   1   9  21       30.39       33.05     12.09 o 
   2   9  21       16.52        2.83     19.05 o 
   3   9  21       45.39       28.52     29.67 o 
  -1  10  21       34.84       67.26     32.47 o 
   0  10  21        2.49      -24.53     24.53 o 
   1  10  21       34.38       23.66     27.33 o 
   0   0  22      252.83      243.14     29.96 o 
   1   0  22      194.85      254.17     17.87 o 
   2   0  22        2.21        7.15      6.85 o 
   3   0  22        6.30       16.61     10.77 o 
   4   0  22        6.75        3.37     11.75 o 
   5   0  22        0.00       -9.97     13.33 o 
  -5   1  22       18.75       14.51     14.84 o 
  -4   1  22       11.74       17.05     12.67 o 
  -3   1  22      200.34      211.51     17.18 o 
  -2   1  22       15.79       10.49      5.75 o 
  -1   1  22       80.20       83.74      5.34 o 
   0   1  22       10.93       12.34     11.90 o 
   1   1  22       79.50       87.01      7.38 o 
   2   1  22       15.22       17.59     10.37 o 
   3   1  22      200.00      191.96     24.21 o 
   4   1  22       12.39       -0.37     18.05 o 
   5   1  22       19.33       -1.64     13.84 o 
  -5   2  22       10.41      -13.40     13.72 o 
  -4   2  22       55.52       60.66     14.38 o 
  -3   2  22        6.97        0.45      7.71 o 
  -2   2  22      116.61      132.91      8.77 o 
  -1   2  22       97.34       93.83      5.79 o 
   0   2  22       90.35       74.51     10.87 o 
   1   2  22       97.53       89.68     14.42 o 
   2   2  22      115.53      117.32     11.44 o 
   3   2  22        7.81       -0.58     11.11 o 
   4   2  22       57.13       51.07     15.19 o 
   5   2  22       10.03        8.38     15.25 o 
  -5   3  22       11.19       35.38     24.22 o 
  -4   3  22       39.65       51.96     14.74 o 
  -3   3  22        5.30        5.70      8.36 o 
  -2   3  22       93.17       93.87      9.48 o 
  -1   3  22       24.06       31.37      6.11 o 
   0   3  22      447.95      468.01     15.14 o 
   1   3  22       22.19       16.67      8.58 o 
   2   3  22       92.70       88.72     14.51 o 
   3   3  22        4.65       11.78      9.94 o 
   4   3  22       38.13       50.90     25.63 o 
   5   3  22       11.16       17.52     27.81 o 
  -4   4  22        8.24        7.63     12.59 o 
  -3   4  22      104.34      102.71     13.60 o 
  -2   4  22       75.69       77.09     16.51 o 
  -1   4  22      119.29      124.15      9.64 o 
   0   4  22        0.05        2.81      8.06 o 
   1   4  22      117.35      106.00     24.16 o 
   2   4  22       77.13       87.23     12.47 o 
   3   4  22      106.01      120.63     19.25 o 
   4   4  22        9.06       -3.44     13.14 o 
   5   4  22       15.71       43.07     32.70 o 
  -4   5  22        9.89        3.77     12.98 o 
  -3   5  22       60.29       51.72     12.58 o 
  -2   5  22        1.52        4.13      8.90 o 
  -1   5  22       69.84       82.68     10.35 o 
   0   5  22       57.33       68.02      9.86 o 
   1   5  22       72.35       60.45     12.37 o 
   2   5  22        2.00        8.20     14.29 o 
   3   5  22       60.20       62.10     12.98 o 
   4   5  22       10.50       17.27     14.79 o 
  -3   6  22       43.05       45.66     12.69 o 
  -2   6  22        4.97        0.82     12.48 o 
  -1   6  22       89.32       95.71     13.76 o 
   0   6  22        7.49       17.50      8.93 o 
   1   6  22       89.07      114.72     15.71 o 
   2   6  22        5.46       -5.76     11.27 o 
   3   6  22       43.05       34.38     16.14 o 
   4   6  22       12.06       26.42     29.00 o 
  -3   7  22       96.53      112.36     16.96 o 
  -2   7  22        1.67        3.83     11.09 o 
  -1   7  22       28.71       36.90     12.26 o 
   0   7  22        1.08       -0.40      9.72 o 
   1   7  22       26.74       26.81     13.63 o 
   2   7  22        1.85        2.12     13.30 o 
   3   7  22       95.78       74.39     16.11 o 
  -2   8  22       62.17       48.73     14.81 o 
  -1   8  22       90.98      104.57     16.81 o 
   0   8  22       12.12       22.05     17.85 o 
   1   8  22       91.22       99.34     13.70 o 
   2   8  22       60.01       85.01     22.19 o 
   3   8  22        2.44      -24.42     24.42 o 
   0   9  22       19.08       26.56     12.52 o 
   1   0  23        0.84       10.56      9.92 o 
   2   0  23        2.48       -3.32      7.02 o 
   3   0  23       39.77       21.60     11.60 o 
   4   0  23       60.29       79.67     15.43 o 
   5   0  23        5.79      -17.64     22.24 o 
  -5   1  23        9.33        7.69     23.34 o 
  -4   1  23        6.03       11.56     12.60 o 
  -3   1  23       24.36       27.11     23.01 o 
  -2   1  23       58.83       94.70     10.86 o 
  -1   1  23       36.31       37.15      5.30 o 
   0   1  23       72.88       65.12     15.60 o 
   1   1  23       37.60       33.47      6.70 o 
   2   1  23       60.11       92.99      9.73 o 
   3   1  23       24.99       35.87     13.81 o 
   4   1  23        5.76       -7.68     11.23 o 
   5   1  23        9.29      -13.90     24.14 o 
  -5   2  23       16.05       31.60     26.06 o 
  -4   2  23       12.88       12.13     12.82 o 
  -3   2  23       18.94       22.05      8.96 o 
  -2   2  23       15.21       12.98      6.82 o 
  -1   2  23        7.16       10.16      5.14 o 
   0   2  23        9.44        9.85      5.73 o 
   1   2  23        7.21       12.41      6.80 o 
   2   2  23       16.06       13.09     10.15 o 
   3   2  23       20.46       19.35     13.18 o 
   4   2  23       13.61       15.89     14.70 o 
   5   2  23       16.83       60.54     31.26 o 
  -4   3  23       23.05       35.14     13.74 o 
  -3   3  23       76.38       86.84     29.79 o 
  -2   3  23       33.26       32.98      9.23 o 
  -1   3  23       56.15       67.89      7.44 o 
   0   3  23        0.29        3.64      8.11 o 
   1   3  23       57.36       48.94      9.98 o 
   2   3  23       32.54       56.75     15.52 o 
   3   3  23       77.26       84.04     15.67 o 
   4   3  23       23.15       -3.48     13.47 o 
  -4   4  23       36.75       39.28     14.75 o 
  -3   4  23       58.54       79.85     17.56 o 
  -2   4  23        7.11       -9.93     13.38 o 
  -1   4  23       27.00       31.80      7.45 o 
   0   4  23        9.32        1.89     11.78 o 
   1   4  23       27.52       25.56     10.14 o 
   2   4  23        7.79       20.72      9.71 o 
   3   4  23       59.54       70.70     16.32 o 
   4   4  23       38.08       51.01     16.85 o 
  -3   5  23        7.53       10.10     10.80 o 
  -2   5  23      134.41      159.69     14.72 o 
  -1   5  23        0.25       -2.78      8.58 o 
   0   5  23       27.67       16.24      8.34 o 
   1   5  23        0.31        4.30     10.49 o 
   2   5  23      133.05      146.84     22.95 o 
   3   5  23        7.69        4.18     16.25 o 
   4   5  23       29.07       34.45     31.20 o 
  -3   6  23        2.78        8.90     21.71 o 
  -2   6  23       11.64       17.16     10.35 o 
  -1   6  23       11.54        6.93      9.74 o 
   0   6  23       38.08       36.64     11.07 o 
   1   6  23       11.32       -9.07      9.07 o 
   2   6  23       11.34       -2.68     11.29 o 
   3   6  23        2.53        4.53     14.59 o 
  -2   7  23       49.38       58.95     14.50 o 
  -1   7  23       13.09      -10.20     10.20 o 
   0   7  23        8.19       19.24     10.81 o 
   1   7  23       13.33       21.39     11.58 o 
   2   7  23       47.76       61.78     20.69 o 
   3   7  23        8.01       56.75     32.70 o 
  -1   8  23        0.45        4.63     15.19 o 
   0   8  23        0.08       10.69     12.95 o 
   1   8  23        0.33       -7.86     12.26 o 
   0   9  23        5.42       -4.86     25.92 o 
   0   0  24      111.57      126.27     27.22 o 
   1   0  24       31.41       39.48     11.61 o 
   2   0  24        2.02        0.44     20.56 o 
   3   0  24       30.89       33.69     36.83 o 
   4   0  24       18.82        3.43     14.14 o 
  -4   1  24       40.15       19.38     15.02 o 
  -3   1  24        0.61       -5.07     11.05 o 
  -2   1  24       67.46       74.26     11.62 o 
  -1   1  24       38.78       51.18     12.29 o 
   0   1  24        2.57       23.50     13.82 o 
   1   1  24       39.70       49.29     12.76 o 
   2   1  24       66.98       79.67     20.71 o 
   3   1  24        0.60       -3.53     11.20 o 
   4   1  24       40.03       51.99     20.16 o 
  -4   2  24       18.36        7.37     15.83 o 
  -3   2  24       27.20       26.88      9.53 o 
  -2   2  24       42.72       58.19      9.05 o 
  -1   2  24       36.78       48.52      7.80 o 
   0   2  24       30.58       35.87     15.23 o 
   1   2  24       37.21       42.89     13.84 o 
   2   2  24       43.52       66.10     11.88 o 
   3   2  24       26.14       55.87     13.52 o 
   4   2  24       18.17       46.78     16.05 o 
  -4   3  24       16.15        6.59     12.76 o 
  -3   3  24        5.54       12.68     10.35 o 
  -2   3  24        6.94        4.35      8.39 o 
  -1   3  24       46.87       46.47      7.73 o 
   0   3  24       28.12       13.35      7.56 o 
   1   3  24       43.20       35.65     10.24 o 
   2   3  24        6.83       21.68      9.35 o 
   3   3  24        5.52        9.84     11.93 o 
   4   3  24       16.92        0.38     28.52 o 
  -3   4  24       14.63        6.81     14.88 o 
  -2   4  24        6.05        3.44      9.30 o 
  -1   4  24        3.48        7.41      8.17 o 
   0   4  24        6.46        7.55     13.27 o 
   1   4  24        3.03       15.25      9.97 o 
   2   4  24        5.65       15.43      9.90 o 
   3   4  24       14.66        9.87     17.17 o 
   4   4  24       24.64        9.75     30.72 o 
  -3   5  24        0.91       -3.19     12.10 o 
  -2   5  24       26.20       23.01     12.86 o 
  -1   5  24       27.94       34.97     10.55 o 
   0   5  24       11.06        4.75     19.80 o 
   1   5  24       26.28        6.87     11.32 o 
   2   5  24       25.34       10.20     10.65 o 
   3   5  24        0.92        2.73     13.36 o 
  -2   6  24        6.95        8.48     11.71 o 
  -1   6  24       35.08       27.71     16.69 o 
   0   6  24       47.24       18.33     10.98 o 
   1   6  24       35.96       44.18     11.51 o 
   2   6  24        6.66        7.67     13.57 o 
   3   6  24        1.21      -20.94     25.07 o 
  -1   7  24       16.58       -0.16     12.12 o 
   0   7  24       32.93       23.21     12.80 o 
   1   7  24       17.12       16.84     12.94 o 
   2   7  24       11.47       39.03     28.91 o 
   1   0  25       32.74       78.39     19.32 o 
   2   0  25       98.32       98.00     12.39 o 
   3   0  25        2.71       -0.75     11.59 o 
   4   0  25        0.85       13.09     25.04 o 
  -3   1  25       59.85       68.18     13.93 o 
  -2   1  25       25.78       26.71     10.60 o 
  -1   1  25       31.27       50.88     21.89 o 
   0   1  25       73.41      111.50     20.12 o 
   1   1  25       31.01       38.33     15.69 o 
   2   1  25       26.00       25.65     10.51 o 
   3   1  25       59.16       56.55     17.99 o 
  -3   2  25       19.91       11.62     13.25 o 
  -2   2  25        0.85       -7.65      7.65 o 
  -1   2  25      120.35      118.35     27.58 o 
   0   2  25      120.66      147.63     21.47 o 
   1   2  25      123.44      139.64     11.93 o 
   2   2  25        1.04        9.75      9.18 o 
   3   2  25       19.24       21.87     22.78 o 
  -3   3  25       51.50       52.32     12.81 o 
  -2   3  25       21.27       17.03      9.43 o 
  -1   3  25       60.08       70.36      8.89 o 
   0   3  25        0.21        2.19      8.21 o 
   1   3  25       60.15       66.64     15.36 o 
   2   3  25       22.24       27.22     10.01 o 
   3   3  25       52.23       40.90     17.11 o 
  -3   4  25        8.49        5.36     12.57 o 
  -2   4  25       42.87       35.60     12.04 o 
  -1   4  25       82.72       86.37     10.81 o 
   0   4  25        4.14       11.46      9.48 o 
   1   4  25       84.86       80.26     15.01 o 
   2   4  25       42.72       42.17     17.46 o 
   3   4  25        8.06        9.46     29.82 o 
  -2   5  25        7.68       12.67     12.79 o 
  -1   5  25       32.54       49.56     10.78 o 
   0   5  25       46.37       35.54     26.26 o 
   1   5  25       32.18       28.43     10.30 o 
   2   5  25        7.93       -6.02     12.80 o 
  -1   6  25       21.81       12.04     12.25 o 
   0   6  25        7.59        8.53     15.15 o 
   1   6  25       21.75       22.90     12.35 o 
   2   6  25       16.63       -5.88     26.34 o 
   0   0  26        2.24       -8.45     20.94 o 
   1   0  26       10.01       27.00     16.69 o 
   2   0  26        0.19        9.58     16.77 o 
   3   0  26       18.60       23.32     13.71 o 
  -3   1  26       44.75       57.80     17.04 o 
  -2   1  26       16.45       -3.31     11.19 o 
   0   1  26        0.00       28.06     23.06 o 
   1   1  26       22.77       26.38     16.11 o 
   2   1  26       16.96       11.28     12.52 o 
   3   1  26       45.52       55.76     14.81 o 
  -2   2  26        4.22       -5.43     11.53 o 
   0   2  26        0.82       10.94     21.45 o 
   1   2  26       18.51       59.52     17.98 o 
   2   2  26        4.43       33.88     15.80 o 
   3   2  26       17.03       38.49     27.89 o 
  -2   3  26       36.80       30.29     10.23 o 
  -1   3  26       49.25       41.93     13.14 o 
   0   3  26      117.55      127.66     18.58 o 
   1   3  26       49.29       58.44      8.99 o 
   2   3  26       37.51       14.09     10.68 o 
  -2   4  26        0.01        0.90     15.20 o 
  -1   4  26        0.62      -11.24     18.84 o 
   0   4  26       98.56      110.67     10.49 o 
   1   4  26        0.68       -8.35      8.35 o 
   2   4  26        0.00      -10.28     16.55 o 
  -1   5  26        7.63       12.84     10.81 o 
   0   5  26       46.63       48.02     19.85 o 
   1   5  26        7.89       23.18     14.78 o 
   2   0  27       29.31       42.52     10.34 o 
   1   1  27       29.30       43.41     28.18 o 
   1   2  27        3.73       51.21     25.86 o 
  -1   3  27        9.63      -10.57     10.57 o 
   1   3  27        9.05       50.56     27.27 o 
                                                 
